# Supplementary material for: Causal pathways in lymphoid leukemia: the gut microbiota, immune cells, and serum metabolites
Source: Front Immunol. 2024 Sep 16;15:1437869. doi: 10.3389/fimmu.2024.1437869 (PMC11439652; doi:10.3389/fimmu.2024.1437869)
Supplement: Supplementary file 1 [file DataSheet1.zip]

Archive with 6 entries (6 files):
- Supplementary Figure 4.pdf
- Supplementary Figure 6.pdf
- Supplementary Table 1.xlsx
- Supplementary Table 2.xlsx
- Supplementary Table 3.xlsx
- Supplementary Table 5.xlsx
