# Supplementary material for: Causal pathways in lymphoid leukemia: the gut microbiota, immune cells, and serum metabolites
Source: Front Immunol. 2024 Sep 16;15:1437869. doi: 10.3389/fimmu.2024.1437869 (PMC11439652; doi:10.3389/fimmu.2024.1437869)
Supplement: Supplementary file 1 [file DataSheet1.zip › Supplementary Table 1.xlsx]

## Sheet: Index
S1:Mendelian randomization analysis of gut microbiota and lymphocytic leukaemia using MR Egger, Weighted median, Simple mode, and Weighted mode methods (SNP > 3, PIVW < 0.05)
S2:Mendelian randomization analysis of gut microbiota and Acute lymphocytic leukaemia using MR Egger, Weighted median, Simple mode, and Weighted mode methods (SNP > 3, PIVW < 0.05)
S3:Mendelian randomization analysis of gut microbiota and Chronic lymphocytic leukaemia using MR Egger, Weighted median, Simple mode, and Weighted mode methods (SNP > 3, PIVW < 0.05)

## Sheet: S1
id.exposure	exposure	outcome	method	nsnp	β	se	pval
GCST90016940	family.Lachnospiraceae.id.1987	Lymphoid leukaemia	MR Egger	16	0.947	0.824	0.27
GCST90016940	family.Lachnospiraceae.id.1987	Lymphoid leukaemia	Weighted median	16	0.513	0.288	0.075
GCST90016940	family.Lachnospiraceae.id.1987	Lymphoid leukaemia	Simple mode	16	0.672	0.548	0.239
GCST90016940	family.Lachnospiraceae.id.1987	Lymphoid leukaemia	Weighted mode	16	0.528	0.486	0.294
GCST90016941	family.Lactobacillaceae.id.1836	Lymphoid leukaemia	MR Egger	8	-0.401	0.369	0.319
GCST90016941	family.Lactobacillaceae.id.1836	Lymphoid leukaemia	Weighted median	8	-0.275	0.204	0.177
GCST90016941	family.Lactobacillaceae.id.1836	Lymphoid leukaemia	Simple mode	8	-0.396	0.275	0.193
GCST90016941	family.Lactobacillaceae.id.1836	Lymphoid leukaemia	Weighted mode	8	-0.285	0.235	0.264
GCST90016963	genus.Allisonella.id.2174	Lymphoid leukaemia	MR Egger	8	-0.667	0.809	0.441
GCST90016963	genus.Allisonella.id.2174	Lymphoid leukaemia	Weighted median	8	-0.231	0.147	0.115
GCST90016963	genus.Allisonella.id.2174	Lymphoid leukaemia	Simple mode	8	-0.349	0.253	0.21
GCST90016963	genus.Allisonella.id.2174	Lymphoid leukaemia	Weighted mode	8	-0.281	0.231	0.263
GCST90016967	genus.Anaerotruncus.id.2054	Lymphoid leukaemia	MR Egger	13	-0.501	0.581	0.407
GCST90016967	genus.Anaerotruncus.id.2054	Lymphoid leukaemia	Weighted median	13	-0.483	0.27	0.073
GCST90016967	genus.Anaerotruncus.id.2054	Lymphoid leukaemia	Simple mode	13	-0.91	0.465	0.074
GCST90016967	genus.Anaerotruncus.id.2054	Lymphoid leukaemia	Weighted mode	13	-0.917	0.452	0.065
GCST90016996	genus..Eubacteriumbrachygroup.id.11296	Lymphoid leukaemia	MR Egger	10	0.713	0.46	0.159
GCST90016996	genus..Eubacteriumbrachygroup.id.11296	Lymphoid leukaemia	Weighted median	10	-0.336	0.161	0.037
GCST90016996	genus..Eubacteriumbrachygroup.id.11296	Lymphoid leukaemia	Simple mode	10	-0.425	0.258	0.134
GCST90016996	genus..Eubacteriumbrachygroup.id.11296	Lymphoid leukaemia	Weighted mode	10	-0.402	0.27	0.17
GCST90017031	genus.Lactococcus.id.1851	Lymphoid leukaemia	MR Egger	8	0.725	0.59	0.265
GCST90017031	genus.Lactococcus.id.1851	Lymphoid leukaemia	Weighted median	8	0.519	0.168	0.002
GCST90017031	genus.Lactococcus.id.1851	Lymphoid leukaemia	Simple mode	8	0.633	0.29	0.065
GCST90017031	genus.Lactococcus.id.1851	Lymphoid leukaemia	Weighted mode	8	0.633	0.304	0.076
GCST90017052	genus.RuminococcaceaeNK4A214group.id.11358	Lymphoid leukaemia	MR Egger	13	0.562	0.614	0.38
GCST90017052	genus.RuminococcaceaeNK4A214group.id.11358	Lymphoid leukaemia	Weighted median	13	0.631	0.265	0.017
GCST90017052	genus.RuminococcaceaeNK4A214group.id.11358	Lymphoid leukaemia	Simple mode	13	0.703	0.45	0.145
GCST90017052	genus.RuminococcaceaeNK4A214group.id.11358	Lymphoid leukaemia	Weighted mode	13	0.756	0.43	0.104
GCST90017084	genus.unknowngenus.id.2071	Lymphoid leukaemia	MR Egger	15	0.483	0.812	0.562
GCST90017084	genus.unknowngenus.id.2071	Lymphoid leukaemia	Weighted median	15	0.376	0.232	0.106
GCST90017084	genus.unknowngenus.id.2071	Lymphoid leukaemia	Simple mode	15	0.354	0.362	0.345
GCST90017084	genus.unknowngenus.id.2071	Lymphoid leukaemia	Weighted mode	15	0.323	0.341	0.36
GCST90017087	genus.unknowngenus.id.959	Lymphoid leukaemia	MR Egger	11	-0.049	0.596	0.936
GCST90017087	genus.unknowngenus.id.959	Lymphoid leukaemia	Weighted median	11	0.289	0.162	0.074
GCST90017087	genus.unknowngenus.id.959	Lymphoid leukaemia	Simple mode	11	0.356	0.256	0.194
GCST90017087	genus.unknowngenus.id.959	Lymphoid leukaemia	Weighted mode	11	0.339	0.245	0.196
GCST90017089	genus.Victivallis.id.2256	Lymphoid leukaemia	MR Egger	10	0.776	0.825	0.375
GCST90017089	genus.Victivallis.id.2256	Lymphoid leukaemia	Weighted median	10	0.402	0.152	0.008
GCST90017089	genus.Victivallis.id.2256	Lymphoid leukaemia	Simple mode	10	0.5	0.269	0.096
GCST90017089	genus.Victivallis.id.2256	Lymphoid leukaemia	Weighted mode	10	0.492	0.276	0.108
GCST90027661	k__Bacteria.p__Actinobacteria.c__Actinobacteria.o__Actinomycetales.f__Micrococcaceae	Lymphoid leukaemia	MR Egger	5	-0.333	0.475	0.534
GCST90027661	k__Bacteria.p__Actinobacteria.c__Actinobacteria.o__Actinomycetales.f__Micrococcaceae	Lymphoid leukaemia	Weighted median	5	-0.199	0.125	0.111
GCST90027661	k__Bacteria.p__Actinobacteria.c__Actinobacteria.o__Actinomycetales.f__Micrococcaceae	Lymphoid leukaemia	Simple mode	5	-0.267	0.174	0.199
GCST90027661	k__Bacteria.p__Actinobacteria.c__Actinobacteria.o__Actinomycetales.f__Micrococcaceae	Lymphoid leukaemia	Weighted mode	5	-0.213	0.176	0.294
GCST90027672	k__Bacteria.p__Firmicutes.c__Clostridia.o__Clostridiales.f__Clostridiales_noname	Lymphoid leukaemia	MR Egger	6	0.483	0.563	0.439
GCST90027672	k__Bacteria.p__Firmicutes.c__Clostridia.o__Clostridiales.f__Clostridiales_noname	Lymphoid leukaemia	Weighted median	6	0.576	0.218	0.008
GCST90027672	k__Bacteria.p__Firmicutes.c__Clostridia.o__Clostridiales.f__Clostridiales_noname	Lymphoid leukaemia	Simple mode	6	0.644	0.329	0.108
GCST90027672	k__Bacteria.p__Firmicutes.c__Clostridia.o__Clostridiales.f__Clostridiales_noname	Lymphoid leukaemia	Weighted mode	6	0.632	0.34	0.122
GCST90027687	k__Bacteria.p__Actinobacteria.c__Actinobacteria.o__Actinomycetales.f__Micrococcaceae.g__Rothia	Lymphoid leukaemia	MR Egger	5	-0.33	0.476	0.538
GCST90027687	k__Bacteria.p__Actinobacteria.c__Actinobacteria.o__Actinomycetales.f__Micrococcaceae.g__Rothia	Lymphoid leukaemia	Weighted median	5	-0.198	0.124	0.11
GCST90027687	k__Bacteria.p__Actinobacteria.c__Actinobacteria.o__Actinomycetales.f__Micrococcaceae.g__Rothia	Lymphoid leukaemia	Simple mode	5	-0.268	0.163	0.176
GCST90027687	k__Bacteria.p__Actinobacteria.c__Actinobacteria.o__Actinomycetales.f__Micrococcaceae.g__Rothia	Lymphoid leukaemia	Weighted mode	5	-0.213	0.158	0.247
GCST90027732	k__Bacteria.p__Proteobacteria.c__Gammaproteobacteria.o__Enterobacteriales.f__Enterobacteriaceae.g__Escherichia	Lymphoid leukaemia	MR Egger	8	0.429	0.477	0.403
GCST90027732	k__Bacteria.p__Proteobacteria.c__Gammaproteobacteria.o__Enterobacteriales.f__Enterobacteriaceae.g__Escherichia	Lymphoid leukaemia	Weighted median	8	0.37	0.204	0.07
GCST90027732	k__Bacteria.p__Proteobacteria.c__Gammaproteobacteria.o__Enterobacteriales.f__Enterobacteriaceae.g__Escherichia	Lymphoid leukaemia	Simple mode	8	0.376	0.302	0.254
GCST90027732	k__Bacteria.p__Proteobacteria.c__Gammaproteobacteria.o__Enterobacteriales.f__Enterobacteriaceae.g__Escherichia	Lymphoid leukaemia	Weighted mode	8	0.382	0.316	0.266
GCST90027790	k__Bacteria.p__Firmicutes.c__Clostridia.o__Clostridiales.f__Eubacteriaceae.g__Eubacterium.s__Eubacterium_eligens	Lymphoid leukaemia	MR Egger	9	0.95	0.648	0.186
GCST90027790	k__Bacteria.p__Firmicutes.c__Clostridia.o__Clostridiales.f__Eubacteriaceae.g__Eubacterium.s__Eubacterium_eligens	Lymphoid leukaemia	Weighted median	9	0.534	0.204	0.009
GCST90027790	k__Bacteria.p__Firmicutes.c__Clostridia.o__Clostridiales.f__Eubacteriaceae.g__Eubacterium.s__Eubacterium_eligens	Lymphoid leukaemia	Simple mode	9	0.608	0.302	0.079
GCST90027790	k__Bacteria.p__Firmicutes.c__Clostridia.o__Clostridiales.f__Eubacteriaceae.g__Eubacterium.s__Eubacterium_eligens	Lymphoid leukaemia	Weighted mode	9	0.591	0.285	0.072
GCST90027824	k__Bacteria.p__Bacteroidetes.c__Bacteroidia.o__Bacteroidales.f__Bacteroidaceae.g__Bacteroides.s__Bacteroides_dorei	Lymphoid leukaemia	MR Egger	15	-0.793	0.657	0.249
GCST90027824	k__Bacteria.p__Bacteroidetes.c__Bacteroidia.o__Bacteroidales.f__Bacteroidaceae.g__Bacteroides.s__Bacteroides_dorei	Lymphoid leukaemia	Weighted median	15	-0.322	0.164	0.049
GCST90027824	k__Bacteria.p__Bacteroidetes.c__Bacteroidia.o__Bacteroidales.f__Bacteroidaceae.g__Bacteroides.s__Bacteroides_dorei	Lymphoid leukaemia	Simple mode	15	-0.38	0.286	0.205
GCST90027824	k__Bacteria.p__Bacteroidetes.c__Bacteroidia.o__Bacteroidales.f__Bacteroidaceae.g__Bacteroides.s__Bacteroides_dorei	Lymphoid leukaemia	Weighted mode	15	-0.336	0.283	0.255
GCST90027843	k__Bacteria.p__Firmicutes.c__Clostridia.o__Clostridiales.f__Lachnospiraceae.g__Coprococcus.s__Coprococcus_catus	Lymphoid leukaemia	MR Egger	4	-0.087	0.787	0.922
GCST90027843	k__Bacteria.p__Firmicutes.c__Clostridia.o__Clostridiales.f__Lachnospiraceae.g__Coprococcus.s__Coprococcus_catus	Lymphoid leukaemia	Weighted median	4	0.428	0.27	0.113
GCST90027843	k__Bacteria.p__Firmicutes.c__Clostridia.o__Clostridiales.f__Lachnospiraceae.g__Coprococcus.s__Coprococcus_catus	Lymphoid leukaemia	Simple mode	4	0.44	0.346	0.294
GCST90027843	k__Bacteria.p__Firmicutes.c__Clostridia.o__Clostridiales.f__Lachnospiraceae.g__Coprococcus.s__Coprococcus_catus	Lymphoid leukaemia	Weighted mode	4	0.415	0.277	0.231

## Sheet: S2
id.exposure	exposure	outcome	method	nsnp	β	se	pval
GCST90016921	class.Mollicutes.id.3920	Acute lymphocytic leukaemia	MR Egger	12	-1.51	1.603	0.37
GCST90016921	class.Mollicutes.id.3920	Acute lymphocytic leukaemia	Weighted median	12	-1.7	0.625	0.007
GCST90016921	class.Mollicutes.id.3920	Acute lymphocytic leukaemia	Simple mode	12	-1.55	1.073	0.175
GCST90016921	class.Mollicutes.id.3920	Acute lymphocytic leukaemia	Weighted mode	12	-1.8	0.936	0.08
GCST90016938	family.FamilyXI.id.1936	Acute lymphocytic leukaemia	MR Egger	8	-1.722	1.973	0.416
GCST90016938	family.FamilyXI.id.1936	Acute lymphocytic leukaemia	Weighted median	8	0.729	0.414	0.078
GCST90016938	family.FamilyXI.id.1936	Acute lymphocytic leukaemia	Simple mode	8	1.02	0.721	0.2
GCST90016938	family.FamilyXI.id.1936	Acute lymphocytic leukaemia	Weighted mode	8	0.969	0.662	0.187
GCST90016940	family.Lachnospiraceae.id.1987	Acute lymphocytic leukaemia	MR Egger	16	-1.815	1.91	0.358
GCST90016940	family.Lachnospiraceae.id.1987	Acute lymphocytic leukaemia	Weighted median	16	1.016	0.768	0.186
GCST90016940	family.Lachnospiraceae.id.1987	Acute lymphocytic leukaemia	Simple mode	16	0.288	1.445	0.845
GCST90016940	family.Lachnospiraceae.id.1987	Acute lymphocytic leukaemia	Weighted mode	16	0.217	1.418	0.88
GCST90016944	family.Pasteurellaceae.id.3689	Acute lymphocytic leukaemia	MR Egger	13	-2.092	0.781	0.021
GCST90016944	family.Pasteurellaceae.id.3689	Acute lymphocytic leukaemia	Weighted median	13	-0.958	0.52	0.066
GCST90016944	family.Pasteurellaceae.id.3689	Acute lymphocytic leukaemia	Simple mode	13	-0.859	0.833	0.323
GCST90016944	family.Pasteurellaceae.id.3689	Acute lymphocytic leukaemia	Weighted mode	13	-1.06	0.715	0.164
GCST90016989	genus.Dorea.id.1997	Acute lymphocytic leukaemia	MR Egger	10	5.31	2.312	0.051
GCST90016989	genus.Dorea.id.1997	Acute lymphocytic leukaemia	Weighted median	10	3.16	0.975	0.001
GCST90016989	genus.Dorea.id.1997	Acute lymphocytic leukaemia	Simple mode	10	3.34	1.339	0.034
GCST90016989	genus.Dorea.id.1997	Acute lymphocytic leukaemia	Weighted mode	10	3.31	1.335	0.035
GCST90016999	genus..Eubacteriumfissicatenagroup.id.14373	Acute lymphocytic leukaemia	MR Egger	9	1.82	2.242	0.444
GCST90016999	genus..Eubacteriumfissicatenagroup.id.14373	Acute lymphocytic leukaemia	Weighted median	9	0.504	0.456	0.269
GCST90016999	genus..Eubacteriumfissicatenagroup.id.14373	Acute lymphocytic leukaemia	Simple mode	9	0.196	0.727	0.794
GCST90016999	genus..Eubacteriumfissicatenagroup.id.14373	Acute lymphocytic leukaemia	Weighted mode	9	0.225	0.649	0.737
GCST90017012	genus.Gordonibacter.id.821	Acute lymphocytic leukaemia	MR Egger	11	-1.204	1.231	0.353
GCST90017012	genus.Gordonibacter.id.821	Acute lymphocytic leukaemia	Weighted median	11	1.038	0.402	0.01
GCST90017012	genus.Gordonibacter.id.821	Acute lymphocytic leukaemia	Simple mode	11	1.225	0.625	0.078
GCST90017012	genus.Gordonibacter.id.821	Acute lymphocytic leukaemia	Weighted mode	11	1.169	0.587	0.074
GCST90017036	genus.Oscillibacter.id.2063	Acute lymphocytic leukaemia	MR Egger	13	-1.885	1.729	0.299
GCST90017036	genus.Oscillibacter.id.2063	Acute lymphocytic leukaemia	Weighted median	13	-0.538	0.568	0.344
GCST90017036	genus.Oscillibacter.id.2063	Acute lymphocytic leukaemia	Simple mode	13	-0.482	0.923	0.611
GCST90017036	genus.Oscillibacter.id.2063	Acute lymphocytic leukaemia	Weighted mode	13	-0.5	0.891	0.585
GCST90017105	order.Pasteurellales.id.3688	Acute lymphocytic leukaemia	MR Egger	13	-2.092	0.781	0.021
GCST90017105	order.Pasteurellales.id.3688	Acute lymphocytic leukaemia	Weighted median	13	-0.958	0.518	0.065
GCST90017105	order.Pasteurellales.id.3688	Acute lymphocytic leukaemia	Simple mode	13	-0.859	0.847	0.331
GCST90017105	order.Pasteurellales.id.3688	Acute lymphocytic leukaemia	Weighted mode	13	-1.06	0.714	0.164
GCST90017117	phylum.Tenericutes.id.3919	Acute lymphocytic leukaemia	MR Egger	12	-1.51	1.603	0.37
GCST90017117	phylum.Tenericutes.id.3919	Acute lymphocytic leukaemia	Weighted median	12	-1.7	0.625	0.007
GCST90017117	phylum.Tenericutes.id.3919	Acute lymphocytic leukaemia	Simple mode	12	-1.55	1.033	0.161
GCST90017117	phylum.Tenericutes.id.3919	Acute lymphocytic leukaemia	Weighted mode	12	-1.8	0.889	0.067
GCST90027713	k__Bacteria.p__Firmicutes.c__Clostridia.o__Clostridiales.f__Lachnospiraceae.g__Roseburia	Acute lymphocytic leukaemia	MR Egger	11	-0.097	2.098	0.964
GCST90027713	k__Bacteria.p__Firmicutes.c__Clostridia.o__Clostridiales.f__Lachnospiraceae.g__Roseburia	Acute lymphocytic leukaemia	Weighted median	11	-0.302	0.552	0.584
GCST90027713	k__Bacteria.p__Firmicutes.c__Clostridia.o__Clostridiales.f__Lachnospiraceae.g__Roseburia	Acute lymphocytic leukaemia	Simple mode	11	-0.04	0.971	0.968
GCST90027713	k__Bacteria.p__Firmicutes.c__Clostridia.o__Clostridiales.f__Lachnospiraceae.g__Roseburia	Acute lymphocytic leukaemia	Weighted mode	11	-0.04	0.911	0.966
GCST90027763	k__Bacteria.p__Bacteroidetes.c__Bacteroidia.o__Bacteroidales.f__Porphyromonadaceae.g__Barnesiella.s__Barnesiella_intestinihominis	Acute lymphocytic leukaemia	MR Egger	13	0.727	1.243	0.57
GCST90027763	k__Bacteria.p__Bacteroidetes.c__Bacteroidia.o__Bacteroidales.f__Porphyromonadaceae.g__Barnesiella.s__Barnesiella_intestinihominis	Acute lymphocytic leukaemia	Weighted median	13	-0.713	0.46	0.121
GCST90027763	k__Bacteria.p__Bacteroidetes.c__Bacteroidia.o__Bacteroidales.f__Porphyromonadaceae.g__Barnesiella.s__Barnesiella_intestinihominis	Acute lymphocytic leukaemia	Simple mode	13	-0.722	0.785	0.375
GCST90027763	k__Bacteria.p__Bacteroidetes.c__Bacteroidia.o__Bacteroidales.f__Porphyromonadaceae.g__Barnesiella.s__Barnesiella_intestinihominis	Acute lymphocytic leukaemia	Weighted mode	13	-0.692	0.775	0.39
GCST90027791	k__Bacteria.p__Firmicutes.c__Clostridia.o__Clostridiales.f__Eubacteriaceae.g__Eubacterium.s__Eubacterium_hallii	Acute lymphocytic leukaemia	MR Egger	10	0.2	1.475	0.895
GCST90027791	k__Bacteria.p__Firmicutes.c__Clostridia.o__Clostridiales.f__Eubacteriaceae.g__Eubacterium.s__Eubacterium_hallii	Acute lymphocytic leukaemia	Weighted median	10	-0.581	0.398	0.144
GCST90027791	k__Bacteria.p__Firmicutes.c__Clostridia.o__Clostridiales.f__Eubacteriaceae.g__Eubacterium.s__Eubacterium_hallii	Acute lymphocytic leukaemia	Simple mode	10	-1.264	0.64	0.08
GCST90027791	k__Bacteria.p__Firmicutes.c__Clostridia.o__Clostridiales.f__Eubacteriaceae.g__Eubacterium.s__Eubacterium_hallii	Acute lymphocytic leukaemia	Weighted mode	10	-1.211	0.696	0.116
GCST90027857	k__Bacteria.p__Firmicutes.c__Clostridia.o__Clostridiales.f__Lachnospiraceae.g__Roseburia.s__Roseburia_unclassified	Acute lymphocytic leukaemia	MR Egger	11	0.3	1.055	0.782
GCST90027857	k__Bacteria.p__Firmicutes.c__Clostridia.o__Clostridiales.f__Lachnospiraceae.g__Roseburia.s__Roseburia_unclassified	Acute lymphocytic leukaemia	Weighted median	11	-0.546	0.334	0.102
GCST90027857	k__Bacteria.p__Firmicutes.c__Clostridia.o__Clostridiales.f__Lachnospiraceae.g__Roseburia.s__Roseburia_unclassified	Acute lymphocytic leukaemia	Simple mode	11	-0.608	0.56	0.303
GCST90027857	k__Bacteria.p__Firmicutes.c__Clostridia.o__Clostridiales.f__Lachnospiraceae.g__Roseburia.s__Roseburia_unclassified	Acute lymphocytic leukaemia	Weighted mode	11	-0.59	0.564	0.32

## Sheet: S3
id.exposure	exposure	outcome	method	nsnp	β	se	pval
GCST90016990	genus.Eggerthella.id.819	Chronic lymphocytic leukaemia	MR Egger	9	0.084	1.057	0.939
GCST90016990	genus.Eggerthella.id.819	Chronic lymphocytic leukaemia	Weighted median	9	-0.341	0.289	0.238
GCST90016990	genus.Eggerthella.id.819	Chronic lymphocytic leukaemia	Simple mode	9	-0.34	0.482	0.501
GCST90016990	genus.Eggerthella.id.819	Chronic lymphocytic leukaemia	Weighted mode	9	-0.149	0.451	0.75
GCST90016996	genus..Eubacteriumbrachygroup.id.11296	Chronic lymphocytic leukaemia	MR Egger	10	0.659	0.713	0.382
GCST90016996	genus..Eubacteriumbrachygroup.id.11296	Chronic lymphocytic leukaemia	Weighted median	10	-0.258	0.249	0.3
GCST90016996	genus..Eubacteriumbrachygroup.id.11296	Chronic lymphocytic leukaemia	Simple mode	10	-0.336	0.419	0.444
GCST90016996	genus..Eubacteriumbrachygroup.id.11296	Chronic lymphocytic leukaemia	Weighted mode	10	-0.269	0.388	0.506
GCST90017016	genus.Howardella.id.2000	Chronic lymphocytic leukaemia	MR Egger	9	-0.377	0.659	0.585
GCST90017016	genus.Howardella.id.2000	Chronic lymphocytic leukaemia	Weighted median	9	0.228	0.216	0.29
GCST90017016	genus.Howardella.id.2000	Chronic lymphocytic leukaemia	Simple mode	9	0.267	0.331	0.443
GCST90017016	genus.Howardella.id.2000	Chronic lymphocytic leukaemia	Weighted mode	9	0.213	0.325	0.531
GCST90017031	genus.Lactococcus.id.1851	Chronic lymphocytic leukaemia	MR Egger	8	-0.515	0.915	0.594
GCST90017031	genus.Lactococcus.id.1851	Chronic lymphocytic leukaemia	Weighted median	8	0.35	0.268	0.191
GCST90017031	genus.Lactococcus.id.1851	Chronic lymphocytic leukaemia	Simple mode	8	0.118	0.414	0.784
GCST90017031	genus.Lactococcus.id.1851	Chronic lymphocytic leukaemia	Weighted mode	8	0.249	0.386	0.54
GCST90017056	genus.RuminococcaceaeUCG005.id.11363	Chronic lymphocytic leukaemia	MR Egger	14	-0.739	0.767	0.354
GCST90017056	genus.RuminococcaceaeUCG005.id.11363	Chronic lymphocytic leukaemia	Weighted median	14	-0.398	0.397	0.316
GCST90017056	genus.RuminococcaceaeUCG005.id.11363	Chronic lymphocytic leukaemia	Simple mode	14	-0.168	0.62	0.79
GCST90017056	genus.RuminococcaceaeUCG005.id.11363	Chronic lymphocytic leukaemia	Weighted mode	14	-0.273	0.562	0.635
GCST90027655	k__Bacteria.p__Firmicutes.c__Erysipelotrichia	Chronic lymphocytic leukaemia	MR Egger	7	-1.986	0.927	0.085
GCST90027655	k__Bacteria.p__Firmicutes.c__Erysipelotrichia	Chronic lymphocytic leukaemia	Weighted median	7	-0.417	0.315	0.186
GCST90027655	k__Bacteria.p__Firmicutes.c__Erysipelotrichia	Chronic lymphocytic leukaemia	Simple mode	7	-0.016	0.536	0.978
GCST90027655	k__Bacteria.p__Firmicutes.c__Erysipelotrichia	Chronic lymphocytic leukaemia	Weighted mode	7	0.005	0.526	0.993
GCST90027677	k__Bacteria.p__Firmicutes.c__Erysipelotrichia.o__Erysipelotrichales.f__Erysipelotrichaceae	Chronic lymphocytic leukaemia	MR Egger	7	-1.984	0.926	0.085
GCST90027677	k__Bacteria.p__Firmicutes.c__Erysipelotrichia.o__Erysipelotrichales.f__Erysipelotrichaceae	Chronic lymphocytic leukaemia	Weighted median	7	-0.418	0.305	0.171
GCST90027677	k__Bacteria.p__Firmicutes.c__Erysipelotrichia.o__Erysipelotrichales.f__Erysipelotrichaceae	Chronic lymphocytic leukaemia	Simple mode	7	-0.016	0.509	0.977
GCST90027677	k__Bacteria.p__Firmicutes.c__Erysipelotrichia.o__Erysipelotrichales.f__Erysipelotrichaceae	Chronic lymphocytic leukaemia	Weighted mode	7	0.005	0.49	0.992
GCST90027741	k__Bacteria.p__Firmicutes.c__Erysipelotrichia.o__Erysipelotrichales	Chronic lymphocytic leukaemia	MR Egger	7	-1.986	0.927	0.085
GCST90027741	k__Bacteria.p__Firmicutes.c__Erysipelotrichia.o__Erysipelotrichales	Chronic lymphocytic leukaemia	Weighted median	7	-0.417	0.303	0.169
GCST90027741	k__Bacteria.p__Firmicutes.c__Erysipelotrichia.o__Erysipelotrichales	Chronic lymphocytic leukaemia	Simple mode	7	-0.016	0.501	0.976
GCST90027741	k__Bacteria.p__Firmicutes.c__Erysipelotrichia.o__Erysipelotrichales	Chronic lymphocytic leukaemia	Weighted mode	7	0.005	0.508	0.993
GCST90027843	k__Bacteria.p__Firmicutes.c__Clostridia.o__Clostridiales.f__Lachnospiraceae.g__Coprococcus.s__Coprococcus_catus	Chronic lymphocytic leukaemia	MR Egger	4	-0.44	1.217	0.753
GCST90027843	k__Bacteria.p__Firmicutes.c__Clostridia.o__Clostridiales.f__Lachnospiraceae.g__Coprococcus.s__Coprococcus_catus	Chronic lymphocytic leukaemia	Weighted median	4	0.453	0.383	0.236
GCST90027843	k__Bacteria.p__Firmicutes.c__Clostridia.o__Clostridiales.f__Lachnospiraceae.g__Coprococcus.s__Coprococcus_catus	Chronic lymphocytic leukaemia	Simple mode	4	0.477	0.541	0.443
GCST90027843	k__Bacteria.p__Firmicutes.c__Clostridia.o__Clostridiales.f__Lachnospiraceae.g__Coprococcus.s__Coprococcus_catus	Chronic lymphocytic leukaemia	Weighted mode	4	0.376	0.4	0.417
