# Supplementary material for: Causal pathways in lymphoid leukemia: the gut microbiota, immune cells, and serum metabolites
Source: Front Immunol. 2024 Sep 16;15:1437869. doi: 10.3389/fimmu.2024.1437869 (PMC11439652; doi:10.3389/fimmu.2024.1437869)
Supplement: Supplementary file 1 [file DataSheet1.zip › Supplementary Table 2.xlsx]

## Sheet: Index
S1:Mendelian randomization analysis of serum metabolites and lymphocytic leukaemia using MR Egger, Weighted median, Simple mode, and Weighted mode methods (SNP > 3, PIVW < 0.05)
S2:Mendelian randomization analysis of serum metabolites and Acute lymphocytic leukaemia using MR Egger, Weighted median, Simple mode, and Weighted mode methods (SNP > 3, PIVW < 0.05)
S3:Mendelian randomization analysis of serum metabolites and Chronic lymphocytic leukaemia using MR Egger, Weighted median, Simple mode, and Weighted mode methods (SNP > 3, PIVW < 0.05)

## Sheet: S1
id.exposure	exposure	outcome	method	nsnp	β	se	pval
GCST90199673	DHEAS levels	Lymphoid leukaemia	MR Egger	3	0.168	0.229	0.596
GCST90199673	DHEAS levels	Lymphoid leukaemia	Weighted median	3	0.276	0.146	0.059
GCST90199673	DHEAS levels	Lymphoid leukaemia	Simple mode	3	0.349	0.251	0.299
GCST90199673	DHEAS levels	Lymphoid leukaemia	Weighted mode	3	0.261	0.156	0.235
GCST90199792	1-palmitoyl-GPE (16:0) levels	Lymphoid leukaemia	MR Egger	6	-0.142	0.533	0.803
GCST90199792	1-palmitoyl-GPE (16:0) levels	Lymphoid leukaemia	Weighted median	6	0.24	0.172	0.163
GCST90199792	1-palmitoyl-GPE (16:0) levels	Lymphoid leukaemia	Simple mode	6	0.41	0.261	0.177
GCST90199792	1-palmitoyl-GPE (16:0) levels	Lymphoid leukaemia	Weighted mode	6	0.122	0.212	0.591
GCST90199802	Beta-hydroxyisovaleroylcarnitine levels	Lymphoid leukaemia	MR Egger	3	0.433	0.381	0.46
GCST90199802	Beta-hydroxyisovaleroylcarnitine levels	Lymphoid leukaemia	Weighted median	3	0.29	0.14	0.039
GCST90199802	Beta-hydroxyisovaleroylcarnitine levels	Lymphoid leukaemia	Simple mode	3	0.287	0.172	0.237
GCST90199802	Beta-hydroxyisovaleroylcarnitine levels	Lymphoid leukaemia	Weighted mode	3	0.293	0.148	0.186
GCST90199838	5alpha-pregnan-3beta,20alpha-diol disulfate levels	Lymphoid leukaemia	MR Egger	3	0.526	1.081	0.712
GCST90199838	5alpha-pregnan-3beta,20alpha-diol disulfate levels	Lymphoid leukaemia	Weighted median	3	0.387	0.157	0.014
GCST90199838	5alpha-pregnan-3beta,20alpha-diol disulfate levels	Lymphoid leukaemia	Simple mode	3	0.362	0.234	0.261
GCST90199838	5alpha-pregnan-3beta,20alpha-diol disulfate levels	Lymphoid leukaemia	Weighted mode	3	0.362	0.234	0.261
GCST90199840	Pregnenediol disulfate (C21H34O8S2) levels	Lymphoid leukaemia	MR Egger	6	0.341	0.145	0.078
GCST90199840	Pregnenediol disulfate (C21H34O8S2) levels	Lymphoid leukaemia	Weighted median	6	0.331	0.096	0.001
GCST90199840	Pregnenediol disulfate (C21H34O8S2) levels	Lymphoid leukaemia	Simple mode	6	0.376	0.144	0.048
GCST90199840	Pregnenediol disulfate (C21H34O8S2) levels	Lymphoid leukaemia	Weighted mode	6	0.341	0.104	0.022
GCST90199842	Androstenediol (3beta,17beta) disulfate (1) levels	Lymphoid leukaemia	MR Egger	3	0.338	0.229	0.379
GCST90199842	Androstenediol (3beta,17beta) disulfate (1) levels	Lymphoid leukaemia	Weighted median	3	0.414	0.112	0
GCST90199842	Androstenediol (3beta,17beta) disulfate (1) levels	Lymphoid leukaemia	Simple mode	3	0.404	0.154	0.119
GCST90199842	Androstenediol (3beta,17beta) disulfate (1) levels	Lymphoid leukaemia	Weighted mode	3	0.413	0.13	0.087
GCST90199856	Androstenediol (3alpha, 17alpha) monosulfate (3) levels	Lymphoid leukaemia	MR Egger	7	0.16	0.126	0.263
GCST90199856	Androstenediol (3alpha, 17alpha) monosulfate (3) levels	Lymphoid leukaemia	Weighted median	7	0.17	0.072	0.018
GCST90199856	Androstenediol (3alpha, 17alpha) monosulfate (3) levels	Lymphoid leukaemia	Simple mode	7	0.371	0.151	0.049
GCST90199856	Androstenediol (3alpha, 17alpha) monosulfate (3) levels	Lymphoid leukaemia	Weighted mode	7	0.161	0.08	0.092
GCST90199872	Androstenediol (3beta,17beta) monosulfate (1) levels	Lymphoid leukaemia	MR Egger	3	0.249	0.271	0.528
GCST90199872	Androstenediol (3beta,17beta) monosulfate (1) levels	Lymphoid leukaemia	Weighted median	3	0.382	0.155	0.014
GCST90199872	Androstenediol (3beta,17beta) monosulfate (1) levels	Lymphoid leukaemia	Simple mode	3	0.647	0.276	0.144
GCST90199872	Androstenediol (3beta,17beta) monosulfate (1) levels	Lymphoid leukaemia	Weighted mode	3	0.284	0.175	0.246
GCST90199873	Pregnenolone sulfate levels	Lymphoid leukaemia	MR Egger	6	0.111	0.282	0.713
GCST90199873	Pregnenolone sulfate levels	Lymphoid leukaemia	Weighted median	6	0.29	0.169	0.086
GCST90199873	Pregnenolone sulfate levels	Lymphoid leukaemia	Simple mode	6	0.245	0.221	0.318
GCST90199873	Pregnenolone sulfate levels	Lymphoid leukaemia	Weighted mode	6	0.283	0.199	0.215
GCST90200067	1-stearoyl-2-linoleoyl-GPI (18:0/18:2) levels	Lymphoid leukaemia	MR Egger	4	0.576	0.988	0.619
GCST90200067	1-stearoyl-2-linoleoyl-GPI (18:0/18:2) levels	Lymphoid leukaemia	Weighted median	4	-0.206	0.124	0.096
GCST90200067	1-stearoyl-2-linoleoyl-GPI (18:0/18:2) levels	Lymphoid leukaemia	Simple mode	4	-0.139	0.163	0.456
GCST90200067	1-stearoyl-2-linoleoyl-GPI (18:0/18:2) levels	Lymphoid leukaemia	Weighted mode	4	-0.18	0.15	0.316
GCST90200144	Dihomo-linoleoylcarnitine (C20:2) levels	Lymphoid leukaemia	MR Egger	4	0.068	0.275	0.827
GCST90200144	Dihomo-linoleoylcarnitine (C20:2) levels	Lymphoid leukaemia	Weighted median	4	0.196	0.127	0.124
GCST90200144	Dihomo-linoleoylcarnitine (C20:2) levels	Lymphoid leukaemia	Simple mode	4	0.219	0.17	0.288
GCST90200144	Dihomo-linoleoylcarnitine (C20:2) levels	Lymphoid leukaemia	Weighted mode	4	0.182	0.141	0.289
GCST90200238	Pregnenetriol disulfate levels	Lymphoid leukaemia	MR Egger	5	0.28	0.182	0.222
GCST90200238	Pregnenetriol disulfate levels	Lymphoid leukaemia	Weighted median	5	0.314	0.096	0.001
GCST90200238	Pregnenetriol disulfate levels	Lymphoid leukaemia	Simple mode	5	0.392	0.216	0.145
GCST90200238	Pregnenetriol disulfate levels	Lymphoid leukaemia	Weighted mode	5	0.319	0.095	0.028
GCST90200316	N-acetylglucosaminylasparagine levels	Lymphoid leukaemia	MR Egger	5	-0.325	0.135	0.095
GCST90200316	N-acetylglucosaminylasparagine levels	Lymphoid leukaemia	Weighted median	5	-0.244	0.085	0.004
GCST90200316	N-acetylglucosaminylasparagine levels	Lymphoid leukaemia	Simple mode	5	-0.229	0.188	0.29
GCST90200316	N-acetylglucosaminylasparagine levels	Lymphoid leukaemia	Weighted mode	5	-0.246	0.095	0.061
GCST90200322	Beta-hydroxyisovalerate levels	Lymphoid leukaemia	MR Egger	4	-0.04	0.425	0.934
GCST90200322	Beta-hydroxyisovalerate levels	Lymphoid leukaemia	Weighted median	4	0.329	0.169	0.051
GCST90200322	Beta-hydroxyisovalerate levels	Lymphoid leukaemia	Simple mode	4	0.48	0.239	0.139
GCST90200322	Beta-hydroxyisovalerate levels	Lymphoid leukaemia	Weighted mode	4	0.281	0.197	0.248
GCST90200331	1-palmitoyl-2-oleoyl-GPE (16:0/18:1) levels	Lymphoid leukaemia	MR Egger	6	0.187	0.21	0.423
GCST90200331	1-palmitoyl-2-oleoyl-GPE (16:0/18:1) levels	Lymphoid leukaemia	Weighted median	6	0.175	0.102	0.087
GCST90200331	1-palmitoyl-2-oleoyl-GPE (16:0/18:1) levels	Lymphoid leukaemia	Simple mode	6	0.233	0.167	0.223
GCST90200331	1-palmitoyl-2-oleoyl-GPE (16:0/18:1) levels	Lymphoid leukaemia	Weighted mode	6	0.17	0.106	0.171
GCST90200344	N6,n6,n6-trimethyllysine levels	Lymphoid leukaemia	MR Egger	3	-0.275	0.238	0.454
GCST90200344	N6,n6,n6-trimethyllysine levels	Lymphoid leukaemia	Weighted median	3	-0.372	0.15	0.013
GCST90200344	N6,n6,n6-trimethyllysine levels	Lymphoid leukaemia	Simple mode	3	-0.336	0.223	0.27
GCST90200344	N6,n6,n6-trimethyllysine levels	Lymphoid leukaemia	Weighted mode	3	-0.347	0.155	0.155
GCST90200470	X-11470 levels	Lymphoid leukaemia	MR Egger	6	0.261	0.186	0.234
GCST90200470	X-11470 levels	Lymphoid leukaemia	Weighted median	6	0.245	0.161	0.129
GCST90200470	X-11470 levels	Lymphoid leukaemia	Simple mode	6	0.11	0.23	0.652
GCST90200470	X-11470 levels	Lymphoid leukaemia	Weighted mode	6	0.299	0.197	0.189
GCST90200649	X-24588 levels	Lymphoid leukaemia	MR Egger	6	-0.769	0.43	0.148
GCST90200649	X-24588 levels	Lymphoid leukaemia	Weighted median	6	-0.495	0.23	0.032
GCST90200649	X-24588 levels	Lymphoid leukaemia	Simple mode	6	-0.549	0.387	0.215
GCST90200649	X-24588 levels	Lymphoid leukaemia	Weighted mode	6	-0.549	0.387	0.215
GCST90200656	X-25371 levels	Lymphoid leukaemia	MR Egger	4	0.111	0.289	0.738
GCST90200656	X-25371 levels	Lymphoid leukaemia	Weighted median	4	0.299	0.132	0.023
GCST90200656	X-25371 levels	Lymphoid leukaemia	Simple mode	4	0.267	0.21	0.295
GCST90200656	X-25371 levels	Lymphoid leukaemia	Weighted mode	4	0.257	0.162	0.21
GCST90200699	Deoxycholic acid glucuronide levels	Lymphoid leukaemia	MR Egger	3	0.338	0.433	0.578
GCST90200699	Deoxycholic acid glucuronide levels	Lymphoid leukaemia	Weighted median	3	0.2	0.104	0.053
GCST90200699	Deoxycholic acid glucuronide levels	Lymphoid leukaemia	Simple mode	3	0.192	0.137	0.297
GCST90200699	Deoxycholic acid glucuronide levels	Lymphoid leukaemia	Weighted mode	3	0.198	0.113	0.222
GCST90200881	Aspartate to N-acetylglucosamine to N-acetylgalactosamine ratio	Lymphoid leukaemia	MR Egger	3	-0.886	0.434	0.29
GCST90200881	Aspartate to N-acetylglucosamine to N-acetylgalactosamine ratio	Lymphoid leukaemia	Weighted median	3	-0.406	0.154	0.008
GCST90200881	Aspartate to N-acetylglucosamine to N-acetylgalactosamine ratio	Lymphoid leukaemia	Simple mode	3	-0.349	0.226	0.262
GCST90200881	Aspartate to N-acetylglucosamine to N-acetylgalactosamine ratio	Lymphoid leukaemia	Weighted mode	3	-0.453	0.176	0.124
GCST90200910	Retinol (Vitamin A) to oleoyl-linoleoyl-glycerol (18:1 to 18:2) [2] ratio	Lymphoid leukaemia	MR Egger	6	0.318	0.563	0.603
GCST90200910	Retinol (Vitamin A) to oleoyl-linoleoyl-glycerol (18:1 to 18:2) [2] ratio	Lymphoid leukaemia	Weighted median	6	0.367	0.216	0.09
GCST90200910	Retinol (Vitamin A) to oleoyl-linoleoyl-glycerol (18:1 to 18:2) [2] ratio	Lymphoid leukaemia	Simple mode	6	0.496	0.311	0.172
GCST90200910	Retinol (Vitamin A) to oleoyl-linoleoyl-glycerol (18:1 to 18:2) [2] ratio	Lymphoid leukaemia	Weighted mode	6	0.281	0.315	0.413
GCST90200957	N-acetylneuraminate to N-acetylglucosamine to N-acetylgalactosamine ratio	Lymphoid leukaemia	MR Egger	3	-0.761	0.333	0.263
GCST90200957	N-acetylneuraminate to N-acetylglucosamine to N-acetylgalactosamine ratio	Lymphoid leukaemia	Weighted median	3	-0.263	0.113	0.019
GCST90200957	N-acetylneuraminate to N-acetylglucosamine to N-acetylgalactosamine ratio	Lymphoid leukaemia	Simple mode	3	-0.322	0.169	0.197
GCST90200957	N-acetylneuraminate to N-acetylglucosamine to N-acetylgalactosamine ratio	Lymphoid leukaemia	Weighted mode	3	-0.286	0.129	0.156

## Sheet: S2
id.exposure	exposure	outcome	method	nsnp	β	se	pval
GCST90199636	Kynurenine levels	Acute lymphocytic leukaemia	MR Egger	4	2.464	1.483	0.239
GCST90199636	Kynurenine levels	Acute lymphocytic leukaemia	Weighted median	4	1.189	0.513	0.02
GCST90199636	Kynurenine levels	Acute lymphocytic leukaemia	Simple mode	4	0.055	0.781	0.948
GCST90199636	Kynurenine levels	Acute lymphocytic leukaemia	Weighted mode	4	1.334	0.585	0.107
GCST90200059	Behenoyl dihydrosphingomyelin (d18:0/22:0) levels	Acute lymphocytic leukaemia	MR Egger	4	-5.13	6.58	0.517
GCST90200059	Behenoyl dihydrosphingomyelin (d18:0/22:0) levels	Acute lymphocytic leukaemia	Weighted median	4	1.02	0.552	0.064
GCST90200059	Behenoyl dihydrosphingomyelin (d18:0/22:0) levels	Acute lymphocytic leukaemia	Simple mode	4	1	0.728	0.262
GCST90200059	Behenoyl dihydrosphingomyelin (d18:0/22:0) levels	Acute lymphocytic leukaemia	Weighted mode	4	1	0.647	0.219
GCST90200063	1-palmitoyl-2-docosahexaenoyl-GPE (16:0/22:6) levels	Acute lymphocytic leukaemia	MR Egger	5	0.758	0.434	0.179
GCST90200063	1-palmitoyl-2-docosahexaenoyl-GPE (16:0/22:6) levels	Acute lymphocytic leukaemia	Weighted median	5	0.587	0.243	0.016
GCST90200063	1-palmitoyl-2-docosahexaenoyl-GPE (16:0/22:6) levels	Acute lymphocytic leukaemia	Simple mode	5	0.52	0.409	0.273
GCST90200063	1-palmitoyl-2-docosahexaenoyl-GPE (16:0/22:6) levels	Acute lymphocytic leukaemia	Weighted mode	5	0.583	0.253	0.082
GCST90200065	1-stearoyl-2-docosahexaenoyl-GPE (18:0/22:6) levels	Acute lymphocytic leukaemia	MR Egger	4	0.584	0.936	0.596
GCST90200065	1-stearoyl-2-docosahexaenoyl-GPE (18:0/22:6) levels	Acute lymphocytic leukaemia	Weighted median	4	0.788	0.328	0.016
GCST90200065	1-stearoyl-2-docosahexaenoyl-GPE (18:0/22:6) levels	Acute lymphocytic leukaemia	Simple mode	4	0.724	0.523	0.26
GCST90200065	1-stearoyl-2-docosahexaenoyl-GPE (18:0/22:6) levels	Acute lymphocytic leukaemia	Weighted mode	4	0.783	0.368	0.123
GCST90200067	1-stearoyl-2-linoleoyl-GPI (18:0/18:2) levels	Acute lymphocytic leukaemia	MR Egger	4	1.313	3.104	0.714
GCST90200067	1-stearoyl-2-linoleoyl-GPI (18:0/18:2) levels	Acute lymphocytic leukaemia	Weighted median	4	-0.654	0.358	0.068
GCST90200067	1-stearoyl-2-linoleoyl-GPI (18:0/18:2) levels	Acute lymphocytic leukaemia	Simple mode	4	-0.725	0.426	0.188
GCST90200067	1-stearoyl-2-linoleoyl-GPI (18:0/18:2) levels	Acute lymphocytic leukaemia	Weighted mode	4	-0.662	0.397	0.194
GCST90200077	1-stearoyl-2-oleoyl-GPI (18:0/18:1) levels	Acute lymphocytic leukaemia	MR Egger	5	1.351	1.786	0.505
GCST90200077	1-stearoyl-2-oleoyl-GPI (18:0/18:1) levels	Acute lymphocytic leukaemia	Weighted median	5	-0.86	0.441	0.051
GCST90200077	1-stearoyl-2-oleoyl-GPI (18:0/18:1) levels	Acute lymphocytic leukaemia	Simple mode	5	-0.846	0.665	0.272
GCST90200077	1-stearoyl-2-oleoyl-GPI (18:0/18:1) levels	Acute lymphocytic leukaemia	Weighted mode	5	-0.904	0.605	0.209
GCST90200080	1-palmitoyl-2-oleoyl-GPI (16:0/18:1) levels	Acute lymphocytic leukaemia	MR Egger	4	0.539	1.945	0.808
GCST90200080	1-palmitoyl-2-oleoyl-GPI (16:0/18:1) levels	Acute lymphocytic leukaemia	Weighted median	4	-0.831	0.499	0.096
GCST90200080	1-palmitoyl-2-oleoyl-GPI (16:0/18:1) levels	Acute lymphocytic leukaemia	Simple mode	4	-0.854	0.661	0.287
GCST90200080	1-palmitoyl-2-oleoyl-GPI (16:0/18:1) levels	Acute lymphocytic leukaemia	Weighted mode	4	-0.76	0.551	0.262
GCST90200136	Cerotoylcarnitine (C26) levels	Acute lymphocytic leukaemia	MR Egger	7	0.114	0.822	0.895
GCST90200136	Cerotoylcarnitine (C26) levels	Acute lymphocytic leukaemia	Weighted median	7	0.517	0.378	0.171
GCST90200136	Cerotoylcarnitine (C26) levels	Acute lymphocytic leukaemia	Simple mode	7	1.113	0.554	0.091
GCST90200136	Cerotoylcarnitine (C26) levels	Acute lymphocytic leukaemia	Weighted mode	7	0.27	0.459	0.578
GCST90200316	N-acetylglucosaminylasparagine levels	Acute lymphocytic leukaemia	MR Egger	5	-0.688	0.358	0.15
GCST90200316	N-acetylglucosaminylasparagine levels	Acute lymphocytic leukaemia	Weighted median	5	-0.584	0.215	0.007
GCST90200316	N-acetylglucosaminylasparagine levels	Acute lymphocytic leukaemia	Simple mode	5	-0.512	0.388	0.258
GCST90200316	N-acetylglucosaminylasparagine levels	Acute lymphocytic leukaemia	Weighted mode	5	-0.581	0.236	0.07
GCST90200322	Beta-hydroxyisovalerate levels	Acute lymphocytic leukaemia	MR Egger	4	1.873	1.209	0.261
GCST90200322	Beta-hydroxyisovalerate levels	Acute lymphocytic leukaemia	Weighted median	4	0.982	0.476	0.039
GCST90200322	Beta-hydroxyisovalerate levels	Acute lymphocytic leukaemia	Simple mode	4	0.995	0.649	0.223
GCST90200322	Beta-hydroxyisovalerate levels	Acute lymphocytic leukaemia	Weighted mode	4	1.016	0.582	0.179
GCST90200649	X-24588 levels	Acute lymphocytic leukaemia	MR Egger	6	-1.69	1.175	0.224
GCST90200649	X-24588 levels	Acute lymphocytic leukaemia	Weighted median	6	-1.42	0.553	0.01
GCST90200649	X-24588 levels	Acute lymphocytic leukaemia	Simple mode	6	-1.66	0.767	0.083
GCST90200649	X-24588 levels	Acute lymphocytic leukaemia	Weighted mode	6	-1.49	0.692	0.084
GCST90200910	Retinol (Vitamin A) to oleoyl-linoleoyl-glycerol (18:1 to 18:2) [2] ratio	Acute lymphocytic leukaemia	MR Egger	6	0.251	1.513	0.876
GCST90200910	Retinol (Vitamin A) to oleoyl-linoleoyl-glycerol (18:1 to 18:2) [2] ratio	Acute lymphocytic leukaemia	Weighted median	6	0.948	0.562	0.092
GCST90200910	Retinol (Vitamin A) to oleoyl-linoleoyl-glycerol (18:1 to 18:2) [2] ratio	Acute lymphocytic leukaemia	Simple mode	6	1.551	0.888	0.141
GCST90200910	Retinol (Vitamin A) to oleoyl-linoleoyl-glycerol (18:1 to 18:2) [2] ratio	Acute lymphocytic leukaemia	Weighted mode	6	0.775	0.859	0.408

## Sheet: S3
id.exposure	exposure	outcome	method	nsnp	β	se	pval
GCST90199802	Beta-hydroxyisovaleroylcarnitine levels	Chronic lymphocytic leukaemia	MR Egger	3	0.438	0.599	0.598
GCST90199802	Beta-hydroxyisovaleroylcarnitine levels	Chronic lymphocytic leukaemia	Weighted median	3	0.512	0.215	0.017
GCST90199802	Beta-hydroxyisovaleroylcarnitine levels	Chronic lymphocytic leukaemia	Simple mode	3	0.538	0.302	0.217
GCST90199802	Beta-hydroxyisovaleroylcarnitine levels	Chronic lymphocytic leukaemia	Weighted mode	3	0.504	0.249	0.18
GCST90199838	5alpha-pregnan-3beta,20alpha-diol disulfate levels	Chronic lymphocytic leukaemia	MR Egger	3	-0.076	1.029	0.953
GCST90199838	5alpha-pregnan-3beta,20alpha-diol disulfate levels	Chronic lymphocytic leukaemia	Weighted median	3	0.356	0.209	0.089
GCST90199838	5alpha-pregnan-3beta,20alpha-diol disulfate levels	Chronic lymphocytic leukaemia	Simple mode	3	0.353	0.243	0.284
GCST90199838	5alpha-pregnan-3beta,20alpha-diol disulfate levels	Chronic lymphocytic leukaemia	Weighted mode	3	0.353	0.237	0.274
GCST90199840	Pregnenediol disulfate (C21H34O8S2) levels	Chronic lymphocytic leukaemia	MR Egger	6	0.165	0.22	0.494
GCST90199840	Pregnenediol disulfate (C21H34O8S2) levels	Chronic lymphocytic leukaemia	Weighted median	6	0.24	0.142	0.092
GCST90199840	Pregnenediol disulfate (C21H34O8S2) levels	Chronic lymphocytic leukaemia	Simple mode	6	0.423	0.263	0.169
GCST90199840	Pregnenediol disulfate (C21H34O8S2) levels	Chronic lymphocytic leukaemia	Weighted mode	6	0.203	0.155	0.247
GCST90199876	Palmitoyl sphingomyelin (d18:1/16:0) levels	Chronic lymphocytic leukaemia	MR Egger	4	0.901	0.685	0.319
GCST90199876	Palmitoyl sphingomyelin (d18:1/16:0) levels	Chronic lymphocytic leukaemia	Weighted median	4	0.871	0.358	0.015
GCST90199876	Palmitoyl sphingomyelin (d18:1/16:0) levels	Chronic lymphocytic leukaemia	Simple mode	4	0.871	0.447	0.147
GCST90199876	Palmitoyl sphingomyelin (d18:1/16:0) levels	Chronic lymphocytic leukaemia	Weighted mode	4	0.89	0.442	0.137
GCST90200144	Dihomo-linoleoylcarnitine (C20:2) levels	Chronic lymphocytic leukaemia	MR Egger	4	0.382	0.426	0.465
GCST90200144	Dihomo-linoleoylcarnitine (C20:2) levels	Chronic lymphocytic leukaemia	Weighted median	4	0.385	0.206	0.061
GCST90200144	Dihomo-linoleoylcarnitine (C20:2) levels	Chronic lymphocytic leukaemia	Simple mode	4	0.453	0.294	0.221
GCST90200144	Dihomo-linoleoylcarnitine (C20:2) levels	Chronic lymphocytic leukaemia	Weighted mode	4	0.363	0.246	0.236
GCST90200148	Eicosenoylcarnitine (C20:1) levels	Chronic lymphocytic leukaemia	MR Egger	3	-0.047	1.605	0.981
GCST90200148	Eicosenoylcarnitine (C20:1) levels	Chronic lymphocytic leukaemia	Weighted median	3	0.905	0.371	0.015
GCST90200148	Eicosenoylcarnitine (C20:1) levels	Chronic lymphocytic leukaemia	Simple mode	3	0.993	0.432	0.148
GCST90200148	Eicosenoylcarnitine (C20:1) levels	Chronic lymphocytic leukaemia	Weighted mode	3	1.017	0.454	0.155
GCST90200185	Gamma-glutamylcitrulline levels	Chronic lymphocytic leukaemia	MR Egger	4	3.318	3.691	0.464
GCST90200185	Gamma-glutamylcitrulline levels	Chronic lymphocytic leukaemia	Weighted median	4	0.487	0.379	0.199
GCST90200185	Gamma-glutamylcitrulline levels	Chronic lymphocytic leukaemia	Simple mode	4	0.144	0.592	0.824
GCST90200185	Gamma-glutamylcitrulline levels	Chronic lymphocytic leukaemia	Weighted mode	4	0.195	0.568	0.754
GCST90200344	N6,n6,n6-trimethyllysine levels	Chronic lymphocytic leukaemia	MR Egger	3	-0.16	0.367	0.739
GCST90200344	N6,n6,n6-trimethyllysine levels	Chronic lymphocytic leukaemia	Weighted median	3	-0.464	0.226	0.04
GCST90200344	N6,n6,n6-trimethyllysine levels	Chronic lymphocytic leukaemia	Simple mode	3	-0.282	0.365	0.521
GCST90200344	N6,n6,n6-trimethyllysine levels	Chronic lymphocytic leukaemia	Weighted mode	3	-0.407	0.22	0.206
GCST90200470	X-11470 levels	Chronic lymphocytic leukaemia	MR Egger	6	0.603	0.286	0.103
GCST90200470	X-11470 levels	Chronic lymphocytic leukaemia	Weighted median	6	0.435	0.233	0.061
GCST90200470	X-11470 levels	Chronic lymphocytic leukaemia	Simple mode	6	0.359	0.364	0.369
GCST90200470	X-11470 levels	Chronic lymphocytic leukaemia	Weighted mode	6	0.476	0.276	0.145
GCST90200700	Decadienedioic acid (C10:2-DC) levels	Chronic lymphocytic leukaemia	MR Egger	3	1.561	1.051	0.377
GCST90200700	Decadienedioic acid (C10:2-DC) levels	Chronic lymphocytic leukaemia	Weighted median	3	0.582	0.289	0.044
GCST90200700	Decadienedioic acid (C10:2-DC) levels	Chronic lymphocytic leukaemia	Simple mode	3	0.643	0.349	0.207
GCST90200700	Decadienedioic acid (C10:2-DC) levels	Chronic lymphocytic leukaemia	Weighted mode	3	0.614	0.353	0.224
GCST90200807	Carnitine to ergothioneine ratio	Chronic lymphocytic leukaemia	MR Egger	3	1.625	1.438	0.461
GCST90200807	Carnitine to ergothioneine ratio	Chronic lymphocytic leukaemia	Weighted median	3	0.553	0.246	0.024
GCST90200807	Carnitine to ergothioneine ratio	Chronic lymphocytic leukaemia	Simple mode	3	0.564	0.313	0.214
GCST90200807	Carnitine to ergothioneine ratio	Chronic lymphocytic leukaemia	Weighted mode	3	0.588	0.267	0.159
