# Supplementary material for: Causal pathways in lymphoid leukemia: the gut microbiota, immune cells, and serum metabolites
Source: Front Immunol. 2024 Sep 16;15:1437869. doi: 10.3389/fimmu.2024.1437869 (PMC11439652; doi:10.3389/fimmu.2024.1437869)
Supplement: Supplementary file 1 [file DataSheet1.zip › Supplementary Table 3.xlsx]

## Sheet: Index
S1:Mendelian randomization analysis of Immune cells and lymphocytic leukaemia using MR Egger, Weighted median, Simple mode, and Weighted mode methods (SNP > 3, PIVW < 0.05)
S2:Mendelian randomization analysis of Immune cells and Acute lymphocytic leukaemia using MR Egger, Weighted median, Simple mode, and Weighted mode methods (SNP > 3, PIVW < 0.05)
S3:Mendelian randomization analysis of Immune cells and Chronic lymphocytic leukaemia using MR Egger, Weighted median, Simple mode, and Weighted mode methods (SNP > 3, PIVW < 0.05)

## Sheet: S1
id.exposure	exposure	outcome	method	nsnp	β	se	pval
GCST90001471	CD62L- plasmacytoid Dendritic Cell %Dendritic Cell	Lymphoid leukaemia	MR Egger	3	5.653	7.874	0.604
GCST90001471	CD62L- plasmacytoid Dendritic Cell %Dendritic Cell	Lymphoid leukaemia	Weighted median	3	-0.231	0.121	0.057
GCST90001471	CD62L- plasmacytoid Dendritic Cell %Dendritic Cell	Lymphoid leukaemia	Simple mode	3	-0.238	0.136	0.221
GCST90001471	CD62L- plasmacytoid Dendritic Cell %Dendritic Cell	Lymphoid leukaemia	Weighted mode	3	-0.23	0.122	0.199
GCST90001493	Secreting CD4 regulatory T cell %CD4 regulatory T cell	Lymphoid leukaemia	MR Egger	5	-0.042	0.048	0.439
GCST90001493	Secreting CD4 regulatory T cell %CD4 regulatory T cell	Lymphoid leukaemia	Weighted median	5	-0.068	0.038	0.071
GCST90001493	Secreting CD4 regulatory T cell %CD4 regulatory T cell	Lymphoid leukaemia	Simple mode	5	-0.093	0.074	0.28
GCST90001493	Secreting CD4 regulatory T cell %CD4 regulatory T cell	Lymphoid leukaemia	Weighted mode	5	-0.063	0.037	0.163
GCST90001499	Activated & resting CD4 regulatory T cell %CD4 regulatory T cell	Lymphoid leukaemia	MR Egger	5	0.041	0.046	0.439
GCST90001499	Activated & resting CD4 regulatory T cell %CD4 regulatory T cell	Lymphoid leukaemia	Weighted median	5	0.067	0.037	0.07
GCST90001499	Activated & resting CD4 regulatory T cell %CD4 regulatory T cell	Lymphoid leukaemia	Simple mode	5	0.092	0.083	0.329
GCST90001499	Activated & resting CD4 regulatory T cell %CD4 regulatory T cell	Lymphoid leukaemia	Weighted mode	5	0.061	0.04	0.197
GCST90001530	Monocytic Myeloid-Derived Suppressor Cells Absolute Count	Lymphoid leukaemia	MR Egger	5	0.549	0.248	0.114
GCST90001530	Monocytic Myeloid-Derived Suppressor Cells Absolute Count	Lymphoid leukaemia	Weighted median	5	0.217	0.069	0.002
GCST90001530	Monocytic Myeloid-Derived Suppressor Cells Absolute Count	Lymphoid leukaemia	Simple mode	5	0.115	0.085	0.246
GCST90001530	Monocytic Myeloid-Derived Suppressor Cells Absolute Count	Lymphoid leukaemia	Weighted mode	5	0.162	0.066	0.069
GCST90001533	Basophil %CD33dim HLA DR- CD66b-	Lymphoid leukaemia	MR Egger	3	0.304	0.201	0.371
GCST90001533	Basophil %CD33dim HLA DR- CD66b-	Lymphoid leukaemia	Weighted median	3	0.165	0.068	0.015
GCST90001533	Basophil %CD33dim HLA DR- CD66b-	Lymphoid leukaemia	Simple mode	3	0.161	0.104	0.262
GCST90001533	Basophil %CD33dim HLA DR- CD66b-	Lymphoid leukaemia	Weighted mode	3	0.168	0.078	0.165
GCST90001618	HLA DR+ T cell Absolute Count	Lymphoid leukaemia	MR Egger	3	-0.128	0.2	0.637
GCST90001618	HLA DR+ T cell Absolute Count	Lymphoid leukaemia	Weighted median	3	-0.209	0.087	0.017
GCST90001618	HLA DR+ T cell Absolute Count	Lymphoid leukaemia	Simple mode	3	-0.246	0.144	0.229
GCST90001618	HLA DR+ T cell Absolute Count	Lymphoid leukaemia	Weighted mode	3	-0.201	0.091	0.157
GCST90001619	HLA DR+ T cell%T cell	Lymphoid leukaemia	MR Egger	4	-0.231	0.151	0.267
GCST90001619	HLA DR+ T cell%T cell	Lymphoid leukaemia	Weighted median	4	-0.177	0.076	0.021
GCST90001619	HLA DR+ T cell%T cell	Lymphoid leukaemia	Simple mode	4	-0.184	0.129	0.249
GCST90001619	HLA DR+ T cell%T cell	Lymphoid leukaemia	Weighted mode	4	-0.181	0.088	0.132
GCST90001627	HLA DR+ CD8+ T cell Absolute Count	Lymphoid leukaemia	MR Egger	3	-0.13	0.195	0.626
GCST90001627	HLA DR+ CD8+ T cell Absolute Count	Lymphoid leukaemia	Weighted median	3	-0.216	0.093	0.02
GCST90001627	HLA DR+ CD8+ T cell Absolute Count	Lymphoid leukaemia	Simple mode	3	-0.324	0.144	0.154
GCST90001627	HLA DR+ CD8+ T cell Absolute Count	Lymphoid leukaemia	Weighted mode	3	-0.201	0.098	0.177
GCST90001628	HLA DR+ CD8+ T cell %T cell	Lymphoid leukaemia	MR Egger	3	-0.134	0.17	0.574
GCST90001628	HLA DR+ CD8+ T cell %T cell	Lymphoid leukaemia	Weighted median	3	-0.198	0.09	0.029
GCST90001628	HLA DR+ CD8+ T cell %T cell	Lymphoid leukaemia	Simple mode	3	-0.246	0.158	0.26
GCST90001628	HLA DR+ CD8+ T cell %T cell	Lymphoid leukaemia	Weighted mode	3	-0.192	0.086	0.155
GCST90001697	CD45RA- CD28- CD8+ T cell %T cell	Lymphoid leukaemia	MR Egger	35	0.003	0.001	0.023
GCST90001697	CD45RA- CD28- CD8+ T cell %T cell	Lymphoid leukaemia	Weighted median	35	0.002	0.001	0.103
GCST90001697	CD45RA- CD28- CD8+ T cell %T cell	Lymphoid leukaemia	Simple mode	35	0.001	0.002	0.638
GCST90001697	CD45RA- CD28- CD8+ T cell %T cell	Lymphoid leukaemia	Weighted mode	35	0.002	0.001	0.07
GCST90001821	IgD on IgD+ CD24- B cell	Lymphoid leukaemia	MR Egger	5	-0.09	0.098	0.426
GCST90001821	IgD on IgD+ CD24- B cell	Lymphoid leukaemia	Weighted median	5	-0.135	0.057	0.017
GCST90001821	IgD on IgD+ CD24- B cell	Lymphoid leukaemia	Simple mode	5	-0.185	0.108	0.162
GCST90001821	IgD on IgD+ CD24- B cell	Lymphoid leukaemia	Weighted mode	5	-0.146	0.067	0.094
GCST90001825	IgD on IgD+ CD38dim B cell	Lymphoid leukaemia	MR Egger	5	-0.099	0.107	0.423
GCST90001825	IgD on IgD+ CD38dim B cell	Lymphoid leukaemia	Weighted median	5	-0.144	0.061	0.018
GCST90001825	IgD on IgD+ CD38dim B cell	Lymphoid leukaemia	Simple mode	5	-0.196	0.105	0.135
GCST90001825	IgD on IgD+ CD38dim B cell	Lymphoid leukaemia	Weighted mode	5	-0.155	0.064	0.073
GCST90001884	CD16-CD56 on Natural Killer	Lymphoid leukaemia	MR Egger	7	-0.098	0.223	0.677
GCST90001884	CD16-CD56 on Natural Killer	Lymphoid leukaemia	Weighted median	7	-0.161	0.086	0.063
GCST90001884	CD16-CD56 on Natural Killer	Lymphoid leukaemia	Simple mode	7	-0.194	0.123	0.166
GCST90001884	CD16-CD56 on Natural Killer	Lymphoid leukaemia	Weighted mode	7	-0.162	0.095	0.139
GCST90001946	CD33 on CD14+ monocyte	Lymphoid leukaemia	MR Egger	6	0.106	0.051	0.108
GCST90001946	CD33 on CD14+ monocyte	Lymphoid leukaemia	Weighted median	6	0.077	0.032	0.016
GCST90001946	CD33 on CD14+ monocyte	Lymphoid leukaemia	Simple mode	6	0.058	0.063	0.399
GCST90001946	CD33 on CD14+ monocyte	Lymphoid leukaemia	Weighted mode	6	0.077	0.032	0.065
GCST90001947	CD33 on CD33+ HLA DR+ CD14dim	Lymphoid leukaemia	MR Egger	4	0.093	0.053	0.225
GCST90001947	CD33 on CD33+ HLA DR+ CD14dim	Lymphoid leukaemia	Weighted median	4	0.074	0.03	0.016
GCST90001947	CD33 on CD33+ HLA DR+ CD14dim	Lymphoid leukaemia	Simple mode	4	0.127	0.064	0.142
GCST90001947	CD33 on CD33+ HLA DR+ CD14dim	Lymphoid leukaemia	Weighted mode	4	0.075	0.033	0.106
GCST90001948	CD33 on CD33dim HLA DR+ CD11b+	Lymphoid leukaemia	MR Egger	7	0.106	0.049	0.084
GCST90001948	CD33 on CD33dim HLA DR+ CD11b+	Lymphoid leukaemia	Weighted median	7	0.074	0.032	0.02
GCST90001948	CD33 on CD33dim HLA DR+ CD11b+	Lymphoid leukaemia	Simple mode	7	0.041	0.064	0.542
GCST90001948	CD33 on CD33dim HLA DR+ CD11b+	Lymphoid leukaemia	Weighted mode	7	0.075	0.033	0.065
GCST90001949	CD33 on CD33dim HLA DR+ CD11b-	Lymphoid leukaemia	MR Egger	6	0.105	0.054	0.126
GCST90001949	CD33 on CD33dim HLA DR+ CD11b-	Lymphoid leukaemia	Weighted median	6	0.077	0.034	0.025
GCST90001949	CD33 on CD33dim HLA DR+ CD11b-	Lymphoid leukaemia	Simple mode	6	0.079	0.059	0.234
GCST90001949	CD33 on CD33dim HLA DR+ CD11b-	Lymphoid leukaemia	Weighted mode	6	0.078	0.034	0.069
GCST90001950	CD33 on Granulocytic Myeloid-Derived Suppressor Cells	Lymphoid leukaemia	MR Egger	3	0.153	0.082	0.314
GCST90001950	CD33 on Granulocytic Myeloid-Derived Suppressor Cells	Lymphoid leukaemia	Weighted median	3	0.109	0.046	0.017
GCST90001950	CD33 on Granulocytic Myeloid-Derived Suppressor Cells	Lymphoid leukaemia	Simple mode	3	0.13	0.073	0.218
GCST90001950	CD33 on Granulocytic Myeloid-Derived Suppressor Cells	Lymphoid leukaemia	Weighted mode	3	0.113	0.045	0.129
GCST90001951	CD33 on CD66b++ myeloid cell	Lymphoid leukaemia	MR Egger	5	0.12	0.067	0.169
GCST90001951	CD33 on CD66b++ myeloid cell	Lymphoid leukaemia	Weighted median	5	0.091	0.039	0.019
GCST90001951	CD33 on CD66b++ myeloid cell	Lymphoid leukaemia	Simple mode	5	0.108	0.072	0.208
GCST90001951	CD33 on CD66b++ myeloid cell	Lymphoid leukaemia	Weighted mode	5	0.093	0.041	0.088
GCST90001952	CD33 on Monocytic Myeloid-Derived Suppressor Cells	Lymphoid leukaemia	MR Egger	3	0.093	0.057	0.351
GCST90001952	CD33 on Monocytic Myeloid-Derived Suppressor Cells	Lymphoid leukaemia	Weighted median	3	0.077	0.031	0.013
GCST90001952	CD33 on Monocytic Myeloid-Derived Suppressor Cells	Lymphoid leukaemia	Simple mode	3	0.093	0.052	0.218
GCST90001952	CD33 on Monocytic Myeloid-Derived Suppressor Cells	Lymphoid leukaemia	Weighted mode	3	0.077	0.034	0.148
GCST90001953	CD33 on CD33dim HLA DR-	Lymphoid leukaemia	MR Egger	6	0.081	0.061	0.255
GCST90001953	CD33 on CD33dim HLA DR-	Lymphoid leukaemia	Weighted median	6	0.083	0.033	0.012
GCST90001953	CD33 on CD33dim HLA DR-	Lymphoid leukaemia	Simple mode	6	0.121	0.072	0.153
GCST90001953	CD33 on CD33dim HLA DR-	Lymphoid leukaemia	Weighted mode	6	0.078	0.033	0.066
GCST90001954	CD33 on basophil	Lymphoid leukaemia	MR Egger	7	0.106	0.079	0.241
GCST90001954	CD33 on basophil	Lymphoid leukaemia	Weighted median	7	0.085	0.032	0.008
GCST90001954	CD33 on basophil	Lymphoid leukaemia	Simple mode	7	0.102	0.08	0.248
GCST90001954	CD33 on basophil	Lymphoid leukaemia	Weighted mode	7	0.085	0.034	0.047
GCST90001955	CD33 on Immature Myeloid-Derived Suppressor Cells	Lymphoid leukaemia	MR Egger	6	0.117	0.086	0.246
GCST90001955	CD33 on Immature Myeloid-Derived Suppressor Cells	Lymphoid leukaemia	Weighted median	6	0.085	0.033	0.009
GCST90001955	CD33 on Immature Myeloid-Derived Suppressor Cells	Lymphoid leukaemia	Simple mode	6	0.1	0.079	0.258
GCST90001955	CD33 on Immature Myeloid-Derived Suppressor Cells	Lymphoid leukaemia	Weighted mode	6	0.084	0.035	0.058
GCST90001956	CD33 on CD33+ HLA DR+	Lymphoid leukaemia	MR Egger	4	0.093	0.054	0.225
GCST90001956	CD33 on CD33+ HLA DR+	Lymphoid leukaemia	Weighted median	4	0.073	0.03	0.015
GCST90001956	CD33 on CD33+ HLA DR+	Lymphoid leukaemia	Simple mode	4	0.123	0.064	0.151
GCST90001956	CD33 on CD33+ HLA DR+	Lymphoid leukaemia	Weighted mode	4	0.074	0.029	0.085
GCST90001957	CD33 on CD33+ HLA DR+ CD14-	Lymphoid leukaemia	MR Egger	4	0.093	0.053	0.224
GCST90001957	CD33 on CD33+ HLA DR+ CD14-	Lymphoid leukaemia	Weighted median	4	0.073	0.031	0.02
GCST90001957	CD33 on CD33+ HLA DR+ CD14-	Lymphoid leukaemia	Simple mode	4	0.121	0.066	0.165
GCST90001957	CD33 on CD33+ HLA DR+ CD14-	Lymphoid leukaemia	Weighted mode	4	0.074	0.03	0.091
GCST90001964	FSC-A on plasmacytoid Dendritic Cell	Lymphoid leukaemia	MR Egger	4	-0.044	0.319	0.903
GCST90001964	FSC-A on plasmacytoid Dendritic Cell	Lymphoid leukaemia	Weighted median	4	-0.359	0.182	0.049
GCST90001964	FSC-A on plasmacytoid Dendritic Cell	Lymphoid leukaemia	Simple mode	4	-0.381	0.212	0.17
GCST90001964	FSC-A on plasmacytoid Dendritic Cell	Lymphoid leukaemia	Weighted mode	4	-0.353	0.191	0.162
GCST90002010	HLA DR on monocyte	Lymphoid leukaemia	MR Egger	5	-0.2	0.157	0.291
GCST90002010	HLA DR on monocyte	Lymphoid leukaemia	Weighted median	5	-0.096	0.061	0.119
GCST90002010	HLA DR on monocyte	Lymphoid leukaemia	Simple mode	5	-0.047	0.088	0.617
GCST90002010	HLA DR on monocyte	Lymphoid leukaemia	Weighted mode	5	-0.14	0.066	0.1
GCST90002072	SSC-A on plasmacytoid Dendritic Cell	Lymphoid leukaemia	MR Egger	4	0.305	0.636	0.679
GCST90002072	SSC-A on plasmacytoid Dendritic Cell	Lymphoid leukaemia	Weighted median	4	-0.419	0.198	0.034
GCST90002072	SSC-A on plasmacytoid Dendritic Cell	Lymphoid leukaemia	Simple mode	4	-0.067	0.299	0.837
GCST90002072	SSC-A on plasmacytoid Dendritic Cell	Lymphoid leukaemia	Weighted mode	4	-0.46	0.217	0.124
GCST90002116	HLA DR on B cell	Lymphoid leukaemia	MR Egger	9	0.133	0.12	0.304
GCST90002116	HLA DR on B cell	Lymphoid leukaemia	Weighted median	9	0.104	0.05	0.036
GCST90002116	HLA DR on B cell	Lymphoid leukaemia	Simple mode	9	0.073	0.058	0.242
GCST90002116	HLA DR on B cell	Lymphoid leukaemia	Weighted mode	9	0.087	0.044	0.084
GCST90001698	CD45RA+ CD28- CD8+ T cell Absolute Count	Lymphoid leukaemia	MR Egger	16	0.002	0.002	0.516
GCST90001698	CD45RA+ CD28- CD8+ T cell Absolute Count	Lymphoid leukaemia	Weighted median	16	0.001	0.001	0.132
GCST90001698	CD45RA+ CD28- CD8+ T cell Absolute Count	Lymphoid leukaemia	Simple mode	16	0.001	0.001	0.243
GCST90001698	CD45RA+ CD28- CD8+ T cell Absolute Count	Lymphoid leukaemia	Weighted mode	16	0.001	0.001	0.078

## Sheet: S2
id.exposure	exposure	outcome	method	nsnp	β	se	pval
GCST90001471	CD62L- plasmacytoid Dendritic Cell %Dendritic Cell	Acute lymphocytic leukaemia	MR Egger	3	-2.099	22.744	0.941
GCST90001471	CD62L- plasmacytoid Dendritic Cell %Dendritic Cell	Acute lymphocytic leukaemia	Weighted median	3	-0.732	0.347	0.035
GCST90001471	CD62L- plasmacytoid Dendritic Cell %Dendritic Cell	Acute lymphocytic leukaemia	Simple mode	3	-1.059	0.448	0.142
GCST90001471	CD62L- plasmacytoid Dendritic Cell %Dendritic Cell	Acute lymphocytic leukaemia	Weighted mode	3	-0.955	0.36	0.118
GCST90001666	CD28+ CD45RA+ CD8dim T cell Absolute Count	Acute lymphocytic leukaemia	MR Egger	8	0.056	0.023	0.048
GCST90001666	CD28+ CD45RA+ CD8dim T cell Absolute Count	Acute lymphocytic leukaemia	Weighted median	8	0.066	0.023	0.004
GCST90001666	CD28+ CD45RA+ CD8dim T cell Absolute Count	Acute lymphocytic leukaemia	Simple mode	8	0.094	0.081	0.282
GCST90001666	CD28+ CD45RA+ CD8dim T cell Absolute Count	Acute lymphocytic leukaemia	Weighted mode	8	0.067	0.022	0.018
GCST90001700	CD45RA+ CD28- CD8+ T cell %T cell	Acute lymphocytic leukaemia	MR Egger	60	0	0.003	0.988
GCST90001700	CD45RA+ CD28- CD8+ T cell %T cell	Acute lymphocytic leukaemia	Weighted median	60	-0.003	0.002	0.15
GCST90001700	CD45RA+ CD28- CD8+ T cell %T cell	Acute lymphocytic leukaemia	Simple mode	60	-0.001	0.003	0.657
GCST90001700	CD45RA+ CD28- CD8+ T cell %T cell	Acute lymphocytic leukaemia	Weighted mode	60	-0.001	0.002	0.521
GCST90001812	CD38 on IgD+ CD38+ B cell	Acute lymphocytic leukaemia	MR Egger	3	0.33	0.743	0.734
GCST90001812	CD38 on IgD+ CD38+ B cell	Acute lymphocytic leukaemia	Weighted median	3	-0.528	0.365	0.148
GCST90001812	CD38 on IgD+ CD38+ B cell	Acute lymphocytic leukaemia	Simple mode	3	-0.527	0.411	0.328
GCST90001812	CD38 on IgD+ CD38+ B cell	Acute lymphocytic leukaemia	Weighted mode	3	-0.518	0.375	0.301
GCST90001813	CD38 on IgD+ CD38dim B cell	Acute lymphocytic leukaemia	MR Egger	4	-0.356	0.758	0.685
GCST90001813	CD38 on IgD+ CD38dim B cell	Acute lymphocytic leukaemia	Weighted median	4	-0.535	0.279	0.055
GCST90001813	CD38 on IgD+ CD38dim B cell	Acute lymphocytic leukaemia	Simple mode	4	-0.407	0.36	0.341
GCST90001813	CD38 on IgD+ CD38dim B cell	Acute lymphocytic leukaemia	Weighted mode	4	-0.507	0.321	0.212
GCST90001815	CD38 on IgD- CD38dim B cell	Acute lymphocytic leukaemia	MR Egger	3	-0.922	0.934	0.504
GCST90001815	CD38 on IgD- CD38dim B cell	Acute lymphocytic leukaemia	Weighted median	3	-0.568	0.278	0.041
GCST90001815	CD38 on IgD- CD38dim B cell	Acute lymphocytic leukaemia	Simple mode	3	-0.411	0.385	0.397
GCST90001815	CD38 on IgD- CD38dim B cell	Acute lymphocytic leukaemia	Weighted mode	3	-0.644	0.342	0.2
GCST90001816	CD38 on naive-mature B cell	Acute lymphocytic leukaemia	MR Egger	3	-0.944	1.016	0.523
GCST90001816	CD38 on naive-mature B cell	Acute lymphocytic leukaemia	Weighted median	3	-0.611	0.337	0.07
GCST90001816	CD38 on naive-mature B cell	Acute lymphocytic leukaemia	Simple mode	3	-0.422	0.454	0.45
GCST90001816	CD38 on naive-mature B cell	Acute lymphocytic leukaemia	Weighted mode	3	-0.774	0.408	0.198
GCST90001819	CD38 on transitional B cell	Acute lymphocytic leukaemia	MR Egger	5	-0.747	0.347	0.121
GCST90001819	CD38 on transitional B cell	Acute lymphocytic leukaemia	Weighted median	5	-0.488	0.277	0.078
GCST90001819	CD38 on transitional B cell	Acute lymphocytic leukaemia	Simple mode	5	-0.399	0.387	0.36
GCST90001819	CD38 on transitional B cell	Acute lymphocytic leukaemia	Weighted mode	5	-0.514	0.293	0.154
GCST90001839	CD3 on Effector Memory CD8+ T cell	Acute lymphocytic leukaemia	MR Egger	3	0.367	0.908	0.755
GCST90001839	CD3 on Effector Memory CD8+ T cell	Acute lymphocytic leukaemia	Weighted median	3	0.496	0.293	0.091
GCST90001839	CD3 on Effector Memory CD8+ T cell	Acute lymphocytic leukaemia	Simple mode	3	0.615	0.396	0.261
GCST90001839	CD3 on Effector Memory CD8+ T cell	Acute lymphocytic leukaemia	Weighted mode	3	0.431	0.319	0.309
GCST90001969	FSC-A on Natural Killer	Acute lymphocytic leukaemia	MR Egger	3	-2.07	0.955	0.275
GCST90001969	FSC-A on Natural Killer	Acute lymphocytic leukaemia	Weighted median	3	-1.15	0.442	0.009
GCST90001969	FSC-A on Natural Killer	Acute lymphocytic leukaemia	Simple mode	3	-1.19	0.665	0.216
GCST90001969	FSC-A on Natural Killer	Acute lymphocytic leukaemia	Weighted mode	3	-1.34	0.612	0.16
GCST90001984	HLA DR on CD14- CD16+ monocyte	Acute lymphocytic leukaemia	MR Egger	5	0.134	0.822	0.881
GCST90001984	HLA DR on CD14- CD16+ monocyte	Acute lymphocytic leukaemia	Weighted median	5	-0.388	0.228	0.09
GCST90001984	HLA DR on CD14- CD16+ monocyte	Acute lymphocytic leukaemia	Simple mode	5	-0.477	0.26	0.14
GCST90001984	HLA DR on CD14- CD16+ monocyte	Acute lymphocytic leukaemia	Weighted mode	5	-0.393	0.217	0.144
GCST90002040	CD80 on granulocyte	Acute lymphocytic leukaemia	MR Egger	3	-2.041	1.365	0.375
GCST90002040	CD80 on granulocyte	Acute lymphocytic leukaemia	Weighted median	3	-0.715	0.416	0.086
GCST90002040	CD80 on granulocyte	Acute lymphocytic leukaemia	Simple mode	3	-0.82	0.626	0.32
GCST90002040	CD80 on granulocyte	Acute lymphocytic leukaemia	Weighted mode	3	-0.624	0.445	0.296

## Sheet: S3
id.exposure	exposure	outcome	method	nsnp	β	se	pval
GCST90001434	Switched memory B cell %lymphocyte	Chronic lymphocytic leukaemia	MR Egger	3	-9.031	6.866	0.414
GCST90001434	Switched memory B cell %lymphocyte	Chronic lymphocytic leukaemia	Weighted median	3	0.776	0.304	0.011
GCST90001434	Switched memory B cell %lymphocyte	Chronic lymphocytic leukaemia	Simple mode	3	0.796	0.36	0.158
GCST90001434	Switched memory B cell %lymphocyte	Chronic lymphocytic leukaemia	Weighted mode	3	0.794	0.382	0.173
GCST90001618	HLA DR+ T cell Absolute Count	Chronic lymphocytic leukaemia	MR Egger	3	-0.071	0.31	0.856
GCST90001618	HLA DR+ T cell Absolute Count	Chronic lymphocytic leukaemia	Weighted median	3	-0.34	0.14	0.015
GCST90001618	HLA DR+ T cell Absolute Count	Chronic lymphocytic leukaemia	Simple mode	3	-0.491	0.239	0.176
GCST90001618	HLA DR+ T cell Absolute Count	Chronic lymphocytic leukaemia	Weighted mode	3	-0.305	0.143	0.167
GCST90001619	HLA DR+ T cell%T cell	Chronic lymphocytic leukaemia	MR Egger	4	-0.182	0.264	0.563
GCST90001619	HLA DR+ T cell%T cell	Chronic lymphocytic leukaemia	Weighted median	4	-0.352	0.134	0.009
GCST90001619	HLA DR+ T cell%T cell	Chronic lymphocytic leukaemia	Simple mode	4	-0.691	0.27	0.083
GCST90001619	HLA DR+ T cell%T cell	Chronic lymphocytic leukaemia	Weighted mode	4	-0.289	0.133	0.118
GCST90001627	HLA DR+ CD8+ T cell Absolute Count	Chronic lymphocytic leukaemia	MR Egger	3	-0.067	0.301	0.861
GCST90001627	HLA DR+ CD8+ T cell Absolute Count	Chronic lymphocytic leukaemia	Weighted median	3	-0.334	0.147	0.023
GCST90001627	HLA DR+ CD8+ T cell Absolute Count	Chronic lymphocytic leukaemia	Simple mode	3	-0.415	0.277	0.273
GCST90001627	HLA DR+ CD8+ T cell Absolute Count	Chronic lymphocytic leukaemia	Weighted mode	3	-0.312	0.148	0.17
GCST90001628	HLA DR+ CD8+ T cell %T cell	Chronic lymphocytic leukaemia	MR Egger	3	-0.19	0.263	0.601
GCST90001628	HLA DR+ CD8+ T cell %T cell	Chronic lymphocytic leukaemia	Weighted median	3	-0.316	0.14	0.024
GCST90001628	HLA DR+ CD8+ T cell %T cell	Chronic lymphocytic leukaemia	Simple mode	3	-0.52	0.214	0.136
GCST90001628	HLA DR+ CD8+ T cell %T cell	Chronic lymphocytic leukaemia	Weighted mode	3	-0.286	0.145	0.188
GCST90001696	CD45RA- CD28- CD8+ T cell %CD8+ T cell	Chronic lymphocytic leukaemia	MR Egger	10	-0.009	0.004	0.054
GCST90001696	CD45RA- CD28- CD8+ T cell %CD8+ T cell	Chronic lymphocytic leukaemia	Weighted median	10	-0.008	0.004	0.04
GCST90001696	CD45RA- CD28- CD8+ T cell %CD8+ T cell	Chronic lymphocytic leukaemia	Simple mode	10	-0.011	0.006	0.094
GCST90001696	CD45RA- CD28- CD8+ T cell %CD8+ T cell	Chronic lymphocytic leukaemia	Weighted mode	10	-0.009	0.003	0.033
GCST90001706	BAFF-R on IgD+ CD38- naive B cell	Chronic lymphocytic leukaemia	MR Egger	7	0.045	0.245	0.862
GCST90001706	BAFF-R on IgD+ CD38- naive B cell	Chronic lymphocytic leukaemia	Weighted median	7	0.239	0.126	0.058
GCST90001706	BAFF-R on IgD+ CD38- naive B cell	Chronic lymphocytic leukaemia	Simple mode	7	0.332	0.177	0.111
GCST90001706	BAFF-R on IgD+ CD38- naive B cell	Chronic lymphocytic leukaemia	Weighted mode	7	0.297	0.148	0.092
GCST90001783	CD25 on IgD+ CD38+ B cell	Chronic lymphocytic leukaemia	MR Egger	3	0.307	1.01	0.812
GCST90001783	CD25 on IgD+ CD38+ B cell	Chronic lymphocytic leukaemia	Weighted median	3	-0.47	0.216	0.03
GCST90001783	CD25 on IgD+ CD38+ B cell	Chronic lymphocytic leukaemia	Simple mode	3	-0.471	0.292	0.249
GCST90001783	CD25 on IgD+ CD38+ B cell	Chronic lymphocytic leukaemia	Weighted mode	3	-0.496	0.233	0.167
GCST90001824	IgD on IgD+ CD38+ B cell	Chronic lymphocytic leukaemia	MR Egger	4	-0.235	0.152	0.261
GCST90001824	IgD on IgD+ CD38+ B cell	Chronic lymphocytic leukaemia	Weighted median	4	-0.153	0.077	0.046
GCST90001824	IgD on IgD+ CD38+ B cell	Chronic lymphocytic leukaemia	Simple mode	4	-0.057	0.137	0.704
GCST90001824	IgD on IgD+ CD38+ B cell	Chronic lymphocytic leukaemia	Weighted mode	4	-0.184	0.085	0.119
GCST90001828	IgD on transitional B cell	Chronic lymphocytic leukaemia	MR Egger	4	-0.117	0.256	0.692
GCST90001828	IgD on transitional B cell	Chronic lymphocytic leukaemia	Weighted median	4	-0.211	0.103	0.041
GCST90001828	IgD on transitional B cell	Chronic lymphocytic leukaemia	Simple mode	4	-0.091	0.178	0.645
GCST90001828	IgD on transitional B cell	Chronic lymphocytic leukaemia	Weighted mode	4	-0.219	0.112	0.146
GCST90001884	CD16-CD56 on Natural Killer	Chronic lymphocytic leukaemia	MR Egger	7	-0.017	0.329	0.96
GCST90001884	CD16-CD56 on Natural Killer	Chronic lymphocytic leukaemia	Weighted median	7	-0.406	0.143	0.004
GCST90001884	CD16-CD56 on Natural Killer	Chronic lymphocytic leukaemia	Simple mode	7	-0.383	0.214	0.124
GCST90001884	CD16-CD56 on Natural Killer	Chronic lymphocytic leukaemia	Weighted mode	7	-0.362	0.158	0.062
GCST90001964	FSC-A on plasmacytoid Dendritic Cell	Chronic lymphocytic leukaemia	MR Egger	4	0.18	0.491	0.749
GCST90001964	FSC-A on plasmacytoid Dendritic Cell	Chronic lymphocytic leukaemia	Weighted median	4	-0.562	0.292	0.054
GCST90001964	FSC-A on plasmacytoid Dendritic Cell	Chronic lymphocytic leukaemia	Simple mode	4	-0.073	0.337	0.843
GCST90001964	FSC-A on plasmacytoid Dendritic Cell	Chronic lymphocytic leukaemia	Weighted mode	4	-0.693	0.353	0.144
GCST90002072	SSC-A on plasmacytoid Dendritic Cell	Chronic lymphocytic leukaemia	MR Egger	4	-0.294	0.987	0.794
GCST90002072	SSC-A on plasmacytoid Dendritic Cell	Chronic lymphocytic leukaemia	Weighted median	4	-0.736	0.276	0.008
GCST90002072	SSC-A on plasmacytoid Dendritic Cell	Chronic lymphocytic leukaemia	Simple mode	4	-0.783	0.358	0.117
GCST90002072	SSC-A on plasmacytoid Dendritic Cell	Chronic lymphocytic leukaemia	Weighted mode	4	-0.744	0.322	0.104
