# Supplementary material for: Causal pathways in lymphoid leukemia: the gut microbiota, immune cells, and serum metabolites
Source: Front Immunol. 2024 Sep 16;15:1437869. doi: 10.3389/fimmu.2024.1437869 (PMC11439652; doi:10.3389/fimmu.2024.1437869)
Supplement: Supplementary file 1 [file DataSheet1.zip › Supplementary Table 5.xlsx]

## Sheet: Index
S1:Mendelian randomization analysis of the causal effects between immune cells and serum metabolites in lymphoid leukemia.
S2:Mendelian randomization analysis of the causal effects between immune cells and serum metabolites in Acute lymphocytic leukaemia.
S3:Mendelian randomization analysis of the causal effects between immune cells and serum metabolites in Chronic lymphocytic leukaemia.

## Sheet: Lymphoid leukaemia
id.exposure	id.outcome	outcome	exposure	method	nsnp	b	se	pval	lo_ci	up_ci	or	or_lci95	or_uci95	Q	Q_pval	P_egger_intercept
ebi-a-GCST90001471	GCST90199792	1-palmitoyl-GPE (16:0) levels	CD62L- plasmacytoid DC %DC	MR Egger	19	0.0674798	0.0272307	0.0239997	0.0141075	0.120852	1.06981	1.01421	1.12846	16.4218	0.563137	0.962408
				Weighted median	19	0.0487238	0.0272178	0.0734306	-0.00462307	0.102071	1.04993	0.995388	1.10746
				Inverse variance weighted	19	0.0665309	0.0186531	0.00036145	0.0299707	0.103091	1.06879	1.03042	1.10859
				Simple mode	19	0.055529	0.0406572	0.188831	-0.0241591	0.135217	1.0571	0.97613	1.14479
				Weighted mode	19	0.0454156	0.0296097	0.142466	-0.0126195	0.103451	1.04646	0.98746	1.10899
ebi-a-GCST90001471	GCST90200656	X-25371 levels	CD62L- plasmacytoid DC %DC	MR Egger	19	-0.0604647	0.0273007	0.0407227	-0.113974	-0.00695539	0.941327	0.892281	0.993069	12.7705	0.805021	0.544109
				Weighted median	19	-0.0565537	0.0270806	0.0367661	-0.109632	-0.00347584	0.945016	0.896164	0.99653
				Inverse variance weighted	19	-0.0481531	0.0187019	0.0100308	-0.0848089	-0.0114973	0.952988	0.918688	0.988569
				Simple mode	19	-0.0903408	0.0388259	0.0318482	-0.16644	-0.014242	0.91362	0.846674	0.985859
				Weighted mode	19	-0.0562324	0.0287955	0.0665691	-0.112672	0.000206811	0.945319	0.893444	1.00021
ebi-a-GCST90001530	GCST90199736	Alpha-hydroxyisovalerate levels	Mo MDSC AC	MR Egger	15	0.0367627	0.0417681	0.394752	-0.0451028	0.118628	1.03745	0.955899	1.12595	13.3609	0.498321	0.991029
				Weighted median	15	0.0372248	0.0262686	0.156458	-0.0142616	0.0887112	1.03793	0.98584	1.09277
				Inverse variance weighted	15	0.0363337	0.0182895	0.0469676	0.000486366	0.0721811	1.037	1.00049	1.07485
				Simple mode	15	0.0801824	0.0435473	0.0868675	-0.00517028	0.165535	1.08348	0.994843	1.18002
				Weighted mode	15	0.0461083	0.0289438	0.133474	-0.0106215	0.102838	1.04719	0.989435	1.10831
ebi-a-GCST90001619	GCST90199792	1-palmitoyl-GPE (16:0) levels	HLA DR+ T cell%T cell	MR Egger	31	0.0160316	0.0162247	0.331276	-0.0157687	0.0478319	1.01616	0.984355	1.04899	23.9163	0.7758	0.278678
				Weighted median	31	0.0174858	0.0177286	0.323985	-0.0172624	0.0522339	1.01764	0.982886	1.05362
				Inverse variance weighted	31	0.0274531	0.0124982	0.0280513	0.00295668	0.0519496	1.02783	1.00296	1.05332
				Simple mode	31	0.0223195	0.0254511	0.387479	-0.0275646	0.0722037	1.02257	0.972812	1.07487
				Weighted mode	31	0.0169546	0.0165605	0.314116	-0.015504	0.0494131	1.0171	0.984616	1.05065
ebi-a-GCST90001619	GCST90199856	Androstenediol (3alpha, 17alpha) monosulfate (3) levels	HLA DR+ T cell%T cell	MR Egger	31	-0.0210856	0.0144402	0.154983	-0.0493884	0.00721713	0.979135	0.951811	1.00724	21.9567	0.855614	0.812678
				Weighted median	31	-0.0221388	0.0165146	0.180065	-0.0545074	0.0102299	0.978105	0.946951	1.01028
				Inverse variance weighted	31	-0.0232881	0.0111219	0.0362699	-0.0450871	-0.0014891	0.976981	0.955914	0.998512
				Simple mode	31	-0.0426624	0.0277341	0.134465	-0.0970212	0.0116964	0.958235	0.907537	1.01177
				Weighted mode	31	-0.030665	0.0166629	0.0756339	-0.0633243	0.00199428	0.9698	0.938639	1.002
ebi-a-GCST90001619	GCST90200067	1-stearoyl-2-linoleoyl-GPI (18:0/18:2) levels	HLA DR+ T cell%T cell	MR Egger	31	0.0161313	0.0184532	0.389206	-0.020037	0.0522997	1.01626	0.980162	1.05369	41.0244	0.0864986	0.298952
				Weighted median	31	0.0228397	0.017771	0.198715	-0.0119915	0.0576709	1.0231	0.98808	1.05937
				Inverse variance weighted	31	0.0285725	0.014246	0.0448929	0.000650422	0.0564946	1.02898	1.00065	1.05812
				Simple mode	31	0.0202692	0.0293086	0.49452	-0.0371757	0.077714	1.02048	0.963507	1.08081
				Weighted mode	31	0.0227231	0.0150748	0.142177	-0.00682341	0.0522696	1.02298	0.9932	1.05366
ebi-a-GCST90001619	GCST90200881	Aspartate to N-acetylglucosamine to N-acetylgalactosamine ratio	HLA DR+ T cell%T cell	MR Egger	31	-0.0461577	0.016287	0.00828312	-0.0780801	-0.0142353	0.954891	0.92489	0.985866	33.2752	0.310724	0.15992
				Weighted median	31	-0.0375639	0.0200087	0.0604664	-0.0767809	0.00165318	0.963133	0.926093	1.00165
				Inverse variance weighted	31	-0.0311879	0.0127757	0.0146389	-0.0562283	-0.00614756	0.969293	0.945323	0.993871
				Simple mode	31	-0.000974052	0.0356063	0.978357	-0.0707625	0.0688144	0.999026	0.931683	1.07124
				Weighted mode	31	-0.0406545	0.0183758	0.0346952	-0.0766711	-0.00463782	0.960161	0.926194	0.995373
ebi-a-GCST90001627	GCST90200344	N6,n6,n6-trimethyllysine levels	HLA DR+ CD8br AC	MR Egger	32	0.0291929	0.0197777	0.15035	-0.00957134	0.0679572	1.02962	0.990474	1.07032	20.9112	0.914233	0.883673
				Weighted median	32	0.0363814	0.0195838	0.0632077	-0.00200288	0.0747656	1.03705	0.997999	1.07763
				Inverse variance weighted	32	0.0313203	0.0135398	0.020712	0.00478218	0.0578584	1.03182	1.00479	1.05956
				Simple mode	32	0.0474373	0.0328801	0.159123	-0.0170076	0.111882	1.04858	0.983136	1.11838
				Weighted mode	32	0.030853	0.0199382	0.131909	-0.00822595	0.0699319	1.03133	0.991808	1.07244
ebi-a-GCST90001627	GCST90200881	Aspartate to N-acetylglucosamine to N-acetylgalactosamine ratio	HLA DR+ CD8br AC	MR Egger	32	-0.0280656	0.0212911	0.197419	-0.0697961	0.013665	0.972325	0.932584	1.01376	35.1874	0.276434	0.780323
				Weighted median	32	-0.0163386	0.0205675	0.426971	-0.0566509	0.0239738	0.983794	0.944924	1.02426
				Inverse variance weighted	32	-0.0324338	0.0143548	0.0238556	-0.0605691	-0.00429848	0.968087	0.941229	0.995711
				Simple mode	32	-0.0247035	0.0361421	0.499362	-0.095542	0.046135	0.975599	0.90888	1.04722
				Weighted mode	32	-0.0195389	0.0183201	0.29442	-0.0554462	0.0163684	0.980651	0.946063	1.0165
ebi-a-GCST90001628	GCST90200649	X-24588 levels	HLA DR+ CD8br %T cell	MR Egger	30	0.0464692	0.0169393	0.0104898	0.0132682	0.0796702	1.04757	1.01336	1.08293	32.5854	0.294776	0.182523
				Weighted median	30	0.030294	0.0213361	0.155652	-0.0115248	0.0721129	1.03076	0.988541	1.07478
				Inverse variance weighted	30	0.0312847	0.0129785	0.0159301	0.00584696	0.0567225	1.03178	1.00586	1.05836
				Simple mode	30	0.000267073	0.0375831	0.994379	-0.0733957	0.0739299	1.00027	0.929233	1.07673
				Weighted mode	30	0.0323154	0.0200303	0.117504	-0.00694395	0.0715747	1.03284	0.99308	1.0742
ebi-a-GCST90001628	GCST90200656	X-25371 levels	HLA DR+ CD8br %T cell	MR Egger	30	0.036103	0.0169221	0.041786	0.00293566	0.0692703	1.03676	1.00294	1.07173	27.9987	0.517982	0.464151
				Weighted median	30	0.0389888	0.0192241	0.0425483	0.00130948	0.0766681	1.03976	1.00131	1.07968
				Inverse variance weighted	30	0.0278617	0.0127694	0.0291168	0.00283356	0.0528898	1.02825	1.00284	1.05431
				Simple mode	30	0.0292661	0.0338725	0.394675	-0.037124	0.0956562	1.0297	0.963557	1.10038
				Weighted mode	30	0.0407516	0.0177605	0.0291906	0.00594113	0.0755621	1.04159	1.00596	1.07849
ebi-a-GCST90001697	GCST90200067	1-stearoyl-2-linoleoyl-GPI (18:0/18:2) levels	CD45RA- CD28- CD8br %T cell	MR Egger	178	0.000507117	0.000438795	0.249368	-0.00035292	0.00136715	1.00051	0.999647	1.00137	182.962	0.363645	0.439075
				Weighted median	178	0.00101573	0.000492213	0.0390561	5.09911e-05	0.00198046	1.00102	1.00005	1.00198
				Inverse variance weighted	178	0.000728624	0.000332731	0.0285367	7.64709e-05	0.00138078	1.00073	1.00008	1.00138
				Simple mode	178	0.00129045	0.000787743	0.103163	-0.000253522	0.00283443	1.00129	0.999747	1.00284
				Weighted mode	178	0.0010584	0.000500516	0.0358628	7.73872e-05	0.00203941	1.00106	1.00008	1.00204
ebi-a-GCST90001698	GCST90200699	Deoxycholic acid glucuronide levels	CD45RA+ CD28- CD8br AC	MR Egger	715	-1.23262e-05	7.74165e-06	0.111784	-2.74999e-05	2.84741e-06	0.999988	0.999973	1	736.505	0.271925	0.79462
				Weighted median	715	-9.82035e-06	1.0031e-05	0.327579	-2.94811e-05	9.84037e-06	0.99999	0.999971	1.00001
				Inverse variance weighted	715	-1.36808e-05	5.7302e-06	0.0169641	-2.49119e-05	-2.44957e-06	0.999986	0.999975	0.999998
				Simple mode	715	-1.80695e-05	1.89783e-05	0.34136	-5.5267e-05	1.91279e-05	0.999982	0.999945	1.00002
				Weighted mode	715	-4.57421e-06	1.05117e-05	0.663581	-2.51771e-05	1.60287e-05	0.999995	0.999975	1.00002
ebi-a-GCST90001821	GCST90199792	1-palmitoyl-GPE (16:0) levels	IgD on IgD+ CD24-	MR Egger	25	0.0275004	0.0455094	0.551573	-0.0616981	0.116699	1.02788	0.940167	1.12378	20.2029	0.685179	0.578022
				Weighted median	25	0.0443366	0.0320825	0.166986	-0.0185452	0.107218	1.04533	0.981626	1.11318
				Inverse variance weighted	25	0.0497702	0.0226624	0.0280806	0.00535192	0.0941885	1.05103	1.00537	1.09877
				Simple mode	25	0.0476506	0.053954	0.385905	-0.0580992	0.1534	1.0488	0.943556	1.16579
				Weighted mode	25	0.0435925	0.0433539	0.324685	-0.0413811	0.128566	1.04456	0.959463	1.1372
ebi-a-GCST90001832	GCST90199842	Androstenediol (3beta,17beta) disulfate (1) levels	CD62L on CD62L+ plasmacytoid DC	MR Egger	15	0.0371371	0.0255506	0.169804	-0.0129421	0.0872164	1.03784	0.987141	1.09113	14.629	0.403979	0.918554
				Weighted median	15	0.0276238	0.0237093	0.243978	-0.0188465	0.074094	1.02801	0.98133	1.07691
				Inverse variance weighted	15	0.0352606	0.0174833	0.0437146	0.000993356	0.0695279	1.03589	1.00099	1.072
				Simple mode	15	0.0169514	0.0357219	0.642434	-0.0530636	0.0869663	1.0171	0.94832	1.09086
				Weighted mode	15	0.0347937	0.0246264	0.179543	-0.0134742	0.0830615	1.03541	0.986616	1.08661
ebi-a-GCST90001884	GCST90200231	Lithocholate sulfate (1) levels	CD16-CD56 on NK	MR Egger	30	0.0238662	0.0228152	0.304478	-0.0208517	0.068584	1.02415	0.979364	1.07099	27.9157	0.522424	0.749319
				Weighted median	30	0.0213859	0.021796	0.326502	-0.0213343	0.0641061	1.02162	0.978892	1.06621
				Inverse variance weighted	30	0.0298172	0.0134331	0.02644	0.0034884	0.0561461	1.03027	1.00349	1.05775
				Simple mode	30	0.0378514	0.0354045	0.293838	-0.0315415	0.107244	1.03858	0.968951	1.11321
				Weighted mode	30	0.018668	0.0225816	0.415163	-0.0255919	0.0629279	1.01884	0.974733	1.06495
ebi-a-GCST90001946	GCST90199673	DHEAS levels	CD33 on CD14+ monocyte	MR Egger	21	-0.0188669	0.0163121	0.261764	-0.0508387	0.0131048	0.98131	0.950432	1.01319	20.9323	0.401124	0.678758
				Weighted median	21	-0.0295325	0.0123141	0.0164728	-0.053668	-0.00539687	0.970899	0.947747	0.994618
				Inverse variance weighted	21	-0.0241465	0.0102012	0.017932	-0.0441408	-0.00415209	0.976143	0.956819	0.995857
				Simple mode	21	-0.013893	0.0312766	0.661669	-0.0751952	0.0474092	0.986203	0.927562	1.04855
				Weighted mode	21	-0.0303537	0.0122516	0.0222751	-0.0543668	-0.00634066	0.970102	0.947085	0.993679
ebi-a-GCST90001946	GCST90199842	Androstenediol (3beta,17beta) disulfate (1) levels	CD33 on CD14+ monocyte	MR Egger	21	-0.00794887	0.0166469	0.638455	-0.0405768	0.0246791	0.992083	0.960235	1.02499	21.8754	0.34731	0.193167
				Weighted median	21	-0.0230899	0.0122865	0.0602049	-0.0471714	0.00099164	0.977175	0.953924	1.00099
				Inverse variance weighted	21	-0.0252304	0.0108474	0.0200216	-0.0464912	-0.00396951	0.975085	0.954573	0.996038
				Simple mode	21	-0.0244064	0.0309705	0.439907	-0.0851087	0.0362958	0.975889	0.918412	1.03696
				Weighted mode	21	-0.0218696	0.0123898	0.092809	-0.0461537	0.00241452	0.978368	0.954895	1.00242
ebi-a-GCST90001947	GCST90199736	Alpha-hydroxyisovalerate levels	CD33 on CD33br HLA DR+ CD14dim	MR Egger	27	0.020594	0.0139479	0.152295	-0.00674374	0.0479318	1.02081	0.993279	1.0491	14.7872	0.961102	0.827244
				Weighted median	27	0.020686	0.0120155	0.0851402	-0.00286436	0.0442363	1.0209	0.99714	1.04523
				Inverse variance weighted	27	0.0182585	0.00907668	0.0442641	0.000468183	0.0360488	1.01843	1.00047	1.03671
				Simple mode	27	0.0181252	0.0229107	0.43603	-0.0267797	0.06303	1.01829	0.973576	1.06506
				Weighted mode	27	0.0208805	0.0118099	0.0887862	-0.00226684	0.0440278	1.0211	0.997736	1.04501
ebi-a-GCST90001948	GCST90199673	DHEAS levels	CD33 on CD33dim HLA DR+ CD11b+	MR Egger	22	-0.0322824	0.0161575	0.0595	-0.063951	-0.000613744	0.968233	0.938051	0.999386	18.8106	0.597291	0.337259
				Weighted median	22	-0.0312513	0.0124382	0.0119868	-0.05563	-0.00687248	0.969232	0.945889	0.993151
				Inverse variance weighted	22	-0.0198546	0.0100641	0.0485181	-0.0395803	-0.000128848	0.980341	0.961193	0.999871
				Simple mode	22	-0.0150523	0.0309644	0.631918	-0.0757426	0.0456379	0.98506	0.927055	1.0467
				Weighted mode	22	-0.0306763	0.012107	0.0193129	-0.0544059	-0.00694662	0.969789	0.947048	0.993077
ebi-a-GCST90001948	GCST90199872	Androstenediol (3beta,17beta) monosulfate (1) levels	CD33 on CD33dim HLA DR+ CD11b+	MR Egger	22	-0.036368	0.0162786	0.0370534	-0.068274	-0.00446208	0.964285	0.934005	0.995548	15.5275	0.795584	0.221649
				Weighted median	22	-0.029238	0.012193	0.0164879	-0.0531363	-0.00533972	0.971185	0.948251	0.994675
				Inverse variance weighted	22	-0.0203027	0.0101393	0.0452439	-0.0401757	-0.000429703	0.979902	0.960621	0.99957
				Simple mode	22	-0.0045502	0.0294701	0.878768	-0.0623116	0.0532112	0.99546	0.93959	1.05465
				Weighted mode	22	-0.0286242	0.0118002	0.0243738	-0.0517526	-0.00549568	0.971782	0.949564	0.994519
ebi-a-GCST90001948	GCST90200881	Aspartate to N-acetylglucosamine to N-acetylgalactosamine ratio	CD33 on CD33dim HLA DR+ CD11b+	MR Egger	22	0.0169997	0.0177386	0.349331	-0.0177679	0.0517674	1.01715	0.982389	1.05313	14.8128	0.832227	0.581162
				Weighted median	22	0.0215069	0.0132536	0.10465	-0.00447023	0.047484	1.02174	0.99554	1.04863
				Inverse variance weighted	22	0.0247804	0.0110529	0.0249627	0.00311669	0.046444	1.02509	1.00312	1.04754
				Simple mode	22	0.00544882	0.028868	0.852101	-0.0511325	0.0620301	1.00546	0.950153	1.06399
				Weighted mode	22	0.0173536	0.013027	0.197095	-0.00817927	0.0428866	1.01751	0.991854	1.04382
ebi-a-GCST90001950	GCST90199673	DHEAS levels	CD33 on Gr MDSC	MR Egger	19	-0.0491714	0.0213536	0.034201	-0.0910245	-0.00731825	0.952018	0.912995	0.992708	17.0365	0.520596	0.390018
				Weighted median	19	-0.0393848	0.0160426	0.0140879	-0.0708284	-0.00794134	0.961381	0.931622	0.99209
				Inverse variance weighted	19	-0.0331639	0.0112549	0.00321261	-0.0552234	-0.0111043	0.96738	0.946274	0.988957
				Simple mode	19	-0.0282465	0.0280134	0.326664	-0.0831526	0.0266597	0.972149	0.920211	1.02702
				Weighted mode	19	-0.0397288	0.0171802	0.0327888	-0.073402	-0.00605562	0.96105	0.929227	0.993963
ebi-a-GCST90001950	GCST90199872	Androstenediol (3beta,17beta) monosulfate (1) levels	CD33 on Gr MDSC	MR Egger	19	-0.0533886	0.0215033	0.0237687	-0.095535	-0.0112421	0.948012	0.908887	0.988821	17.0791	0.517674	0.266849
				Weighted median	19	-0.0386289	0.0158546	0.0148323	-0.0697038	-0.00755388	0.962108	0.93267	0.992475
				Inverse variance weighted	19	-0.0324103	0.0113352	0.00424636	-0.0546273	-0.0101933	0.968109	0.946838	0.989859
				Simple mode	19	-0.0365782	0.0306536	0.248253	-0.0966593	0.0235029	0.964083	0.907865	1.02378
				Weighted mode	19	-0.0392288	0.0155091	0.0209834	-0.0696267	-0.00883087	0.961531	0.932742	0.991208
ebi-a-GCST90001951	GCST90199673	DHEAS levels	CD33 on CD66b++ myeloid cell	MR Egger	19	-0.0311192	0.0201293	0.140525	-0.0705726	0.00833423	0.96936	0.93186	1.00837	11.4301	0.875223	0.638602
				Weighted median	19	-0.0361927	0.0139579	0.00951472	-0.0635502	-0.00883515	0.964454	0.938427	0.991204
				Inverse variance weighted	19	-0.0229813	0.010751	0.03255	-0.0440534	-0.00190928	0.977281	0.956903	0.998093
				Simple mode	19	-0.025644	0.0315176	0.426483	-0.0874184	0.0361304	0.974682	0.916294	1.03679
				Weighted mode	19	-0.03755	0.0160101	0.0306671	-0.0689299	-0.00617019	0.963146	0.933392	0.993849
ebi-a-GCST90001951	GCST90199872	Androstenediol (3beta,17beta) monosulfate (1) levels	CD33 on CD66b++ myeloid cell	MR Egger	19	-0.0351322	0.0202753	0.101239	-0.0748718	0.00460733	0.965478	0.927862	1.00462	9.94608	0.933652	0.612192
				Weighted median	19	-0.0316676	0.0134065	0.0181717	-0.0579444	-0.00539077	0.968829	0.943702	0.994624
				Inverse variance weighted	19	-0.0262801	0.0108304	0.0152444	-0.0475076	-0.00505258	0.974062	0.953603	0.99496
				Simple mode	19	-0.00997086	0.0271599	0.717812	-0.0632042	0.0432625	0.990079	0.938752	1.04421
				Weighted mode	19	-0.0358184	0.0146108	0.0246672	-0.0644556	-0.00718113	0.964816	0.937578	0.992845
ebi-a-GCST90001951	GCST90200881	Aspartate to N-acetylglucosamine to N-acetylgalactosamine ratio	CD33 on CD66b++ myeloid cell	MR Egger	19	0.0429524	0.0220905	0.0685869	-0.000345002	0.0862499	1.04389	0.999655	1.09008	15.3401	0.638497	0.393936
				Weighted median	19	0.025815	0.0155912	0.0977726	-0.00474362	0.0563737	1.02615	0.995268	1.05799
				Inverse variance weighted	19	0.0266183	0.0118009	0.0240946	0.00348855	0.0497481	1.02698	1.00349	1.05101
				Simple mode	19	0.0249588	0.027472	0.375608	-0.0288862	0.0788039	1.02527	0.971527	1.08199
				Weighted mode	19	0.0249588	0.0151657	0.117165	-0.00476593	0.0546836	1.02527	0.995245	1.05621
ebi-a-GCST90001952	GCST90199673	DHEAS levels	CD33 on Mo MDSC	MR Egger	20	-0.0267881	0.0195759	0.188017	-0.0651568	0.0115805	0.973567	0.936921	1.01165	29.5085	0.0583957	0.870724
				Weighted median	20	-0.0307349	0.0122103	0.0118311	-0.0546671	-0.00680284	0.969733	0.9468	0.99322
				Inverse variance weighted	20	-0.024334	0.0124054	0.0498132	-0.0486486	-1.94061e-05	0.97596	0.952516	0.999981
				Simple mode	20	-0.00872997	0.0309905	0.78122	-0.0694713	0.0520114	0.991308	0.932887	1.05339
				Weighted mode	20	-0.0302472	0.0117867	0.0188974	-0.0533493	-0.00714522	0.970206	0.948049	0.99288
ebi-a-GCST90001952	GCST90199873	Pregnenolone sulfate levels	CD33 on Mo MDSC	MR Egger	20	-0.0116838	0.0166999	0.493097	-0.0444155	0.0210479	0.988384	0.956556	1.02127	13.1853	0.82895	0.348987
				Weighted median	20	-0.0187747	0.0128839	0.145053	-0.0440271	0.00647764	0.9814	0.956928	1.0065
				Inverse variance weighted	20	-0.0238784	0.0108658	0.0279795	-0.0451754	-0.00258144	0.976404	0.95583	0.997422
				Simple mode	20	-0.0745234	0.0366357	0.0561358	-0.146329	-0.00271739	0.928186	0.863873	0.997286
				Weighted mode	20	-0.0164724	0.0133457	0.232144	-0.0426299	0.00968509	0.983663	0.958266	1.00973
ebi-a-GCST90001953	GCST90200910	Retinol (Vitamin A) to oleoyl-linoleoyl-glycerol (18:1 to 18:2) [2] ratio	CD33 on CD33dim HLA DR-	MR Egger	20	-0.0381707	0.0178535	0.046485	-0.0731635	-0.00317796	0.962549	0.929449	0.996827	19.8494	0.403693	0.450396
				Weighted median	20	-0.0360921	0.0136488	0.00818479	-0.0628437	-0.00934054	0.964551	0.93909	0.990703
				Inverse variance weighted	20	-0.027567	0.0112736	0.0144747	-0.0496633	-0.00547068	0.972809	0.95155	0.994544
				Simple mode	20	-0.0190918	0.0318806	0.556344	-0.0815777	0.0433941	0.981089	0.921661	1.04435
				Weighted mode	20	-0.0348487	0.0119584	0.00889707	-0.0582871	-0.0114104	0.965751	0.943379	0.988654
ebi-a-GCST90001955	GCST90199736	Alpha-hydroxyisovalerate levels	CD33 on Im MDSC	MR Egger	23	0.0446794	0.01596	0.0107425	0.0133978	0.075961	1.04569	1.01349	1.07892	15.2706	0.850365	0.117655
				Weighted median	23	0.032211	0.0130812	0.0138019	0.00657175	0.0578502	1.03274	1.00659	1.05956
				Inverse variance weighted	23	0.0248283	0.0103299	0.0162374	0.00458168	0.0450749	1.02514	1.00459	1.04611
				Simple mode	23	0.0339452	0.0277925	0.234869	-0.020528	0.0884185	1.03453	0.979681	1.09245
				Weighted mode	23	0.0321784	0.012157	0.0147275	0.00835075	0.0560061	1.0327	1.00839	1.0576
ebi-a-GCST90001955	GCST90200910	Retinol (Vitamin A) to oleoyl-linoleoyl-glycerol (18:1 to 18:2) [2] ratio	CD33 on Im MDSC	MR Egger	23	-0.0308659	0.0168619	0.0814031	-0.0639152	0.00218338	0.969606	0.938085	1.00219	18.4665	0.678	0.832159
				Weighted median	23	-0.0331346	0.0135092	0.014177	-0.0596126	-0.00665661	0.967408	0.942129	0.993365
				Inverse variance weighted	23	-0.0281099	0.0109257	0.0100873	-0.0495242	-0.00669552	0.972282	0.951682	0.993327
				Simple mode	23	-0.0231914	0.030821	0.459754	-0.0836006	0.0372178	0.977075	0.919799	1.03792
				Weighted mode	23	-0.0323136	0.0134721	0.0253746	-0.0587188	-0.00590829	0.968203	0.942972	0.994109
ebi-a-GCST90002010	GCST90199856	Androstenediol (3alpha, 17alpha) monosulfate (3) levels	HLA DR on monocyte	MR Egger	16	-0.0237641	0.0225418	0.309634	-0.067946	0.0204177	0.976516	0.934311	1.02063	7.84979	0.929663	0.815597
				Weighted median	16	-0.0285374	0.0172166	0.0974076	-0.0622819	0.00520709	0.971866	0.939618	1.00522
				Inverse variance weighted	16	-0.0280211	0.0136843	0.0405908	-0.0548422	-0.00119992	0.972368	0.946634	0.998801
				Simple mode	16	-0.0199644	0.0257378	0.449994	-0.0704105	0.0304817	0.980234	0.932011	1.03095
				Weighted mode	16	-0.026697	0.0164587	0.125615	-0.0589559	0.005562	0.973656	0.942748	1.00558
ebi-a-GCST90002010	GCST90200238	Pregnenetriol disulfate levels	HLA DR on monocyte	MR Egger	16	-0.00609519	0.0234209	0.798463	-0.0520002	0.0398098	0.993923	0.949329	1.04061	13.6926	0.548961	0.245508
				Weighted median	16	-0.0250806	0.0207731	0.227294	-0.0657959	0.0156347	0.975231	0.936322	1.01576
				Inverse variance weighted	16	-0.0286563	0.0142171	0.0438394	-0.0565218	-0.000790793	0.97175	0.945046	0.99921
				Simple mode	16	-0.0220199	0.0335827	0.521952	-0.0878419	0.0438021	0.978221	0.915906	1.04478
				Weighted mode	16	-0.00192166	0.0226323	0.933457	-0.0462809	0.0424376	0.99808	0.954774	1.04335
ebi-a-GCST90002116	GCST90200144	Dihomo-linoleoylcarnitine (C20:2) levels	HLA DR on B cell	MR Egger	21	0.0339296	0.0235753	0.166366	-0.012278	0.0801373	1.03451	0.987797	1.08344	19.5954	0.483483	0.866101
				Weighted median	21	0.0412209	0.0212194	0.0520636	-0.000369052	0.0828109	1.04208	0.999631	1.08634
				Inverse variance weighted	21	0.0370317	0.0148269	0.0125036	0.00797097	0.0660924	1.03773	1.008	1.06833
				Simple mode	21	0.0550754	0.0344281	0.125338	-0.0124036	0.122554	1.05662	0.987673	1.13038
				Weighted mode	21	0.041777	0.0232487	0.0874607	-0.00379041	0.0873444	1.04266	0.996217	1.09127
ebi-a-GCST90002116	GCST90200331	1-palmitoyl-2-oleoyl-GPE (16:0/18:1) levels	HLA DR on B cell	MR Egger	21	-0.0439255	0.0241395	0.0846063	-0.0912389	0.00338798	0.957025	0.9128	1.00339	20.6322	0.419057	0.536172
				Weighted median	21	-0.0316467	0.0216401	0.143629	-0.0740612	0.0107679	0.968849	0.928615	1.01083
				Inverse variance weighted	21	-0.032217	0.0151726	0.0337232	-0.0619553	-0.00247869	0.968296	0.939925	0.997524
				Simple mode	21	-0.0711536	0.0365897	0.0660177	-0.142869	0.000562288	0.931319	0.866867	1.00056
				Weighted mode	21	-0.0375908	0.0213842	0.0940646	-0.0795039	0.00432226	0.963107	0.923574	1.00433

## Sheet: Acute lymphocytic leukaemia
id.exposure	id.outcome	outcome	exposure	method	nsnp	b	se	pval	lo_ci	up_ci	or	or_lci95	or_uci95	Q	Q_pval	P_egger_intercept
ebi-a-GCST90001471	GCST90200063	1-palmitoyl-2-docosahexaenoyl-GPE (16:0/22:6) levels	CD62L- plasmacytoid DC %DC	MR Egger	19	0.0407333	0.0267288	0.145908	-0.0116552	0.0931218	1.04157	0.988412	1.0976	17.1457	0.513108	0.91916
				Weighted median	19	0.04787	0.0252682	0.058162	-0.0016557	0.0973958	1.04903	0.998346	1.1023
				Inverse variance weighted	19	0.0427392	0.018238	0.0191085	0.0069926	0.0784857	1.04367	1.00702	1.08165
				Simple mode	19	0.00934164	0.0373337	0.805251	-0.0638325	0.0825158	1.00939	0.938162	1.08602
				Weighted mode	19	0.0372835	0.0246583	0.147891	-0.0110468	0.0856138	1.03799	0.989014	1.08939

## Sheet: Chronic lymphocytic leukaemia
id.exposure	id.outcome	outcome	exposure	method	nsnp	b	se	pval	lo_ci	up_ci	or	or_lci95	or_uci95	Q	Q_pval	P_egger_intercept
ebi-a-GCST90001627	GCST90200344	N6,n6,n6-trimethyllysine levels	HLA DR+ CD8br AC	MR Egger	32	0.0291929	0.0197777	0.15035	-0.00957134	0.0679572	1.02962	0.990474	1.07032	20.9112	0.914233	0.883673
				Weighted median	32	0.0363814	0.0198368	0.0666491	-0.00249879	0.0752615	1.03705	0.997504	1.07817
				Inverse variance weighted	32	0.0313203	0.0135398	0.020712	0.00478218	0.0578584	1.03182	1.00479	1.05956
				Simple mode	32	0.0474373	0.0332792	0.164024	-0.0177899	0.112664	1.04858	0.982367	1.11926
				Weighted mode	32	0.030853	0.0207637	0.147403	-0.00984385	0.0715498	1.03133	0.990204	1.07417
